# Supplementary material for: Single-cell RNA-seq reveals novel regulators of human embryonic stem cell differentiation to definitive endoderm
Source: Genome Biol. 2016 Aug 17;17(1):173. doi: 10.1186/s13059-016-1033-x (PMC4989499; doi:10.1186/s13059-016-1033-x)
Supplement: Additional file 2: Table S1. — List of genes used in Fig. 1c for hierarchical clustering. (XLSX 30 kb) [file 13059_2016_1033_MOESM2_ESM.xlsx]

## Sheet: Sheet1
GeneID
PECAM1
CD34
CER1
CXCR4
CST1
DLK1
EOMES
EPAS1
ERBB4
FOXA2
FOXQ1
GABRP
GATA2
GATA3
GATA4
GATA6
GSC
GNG11
HAPLN1
HAND1
HNF4A
IFI16
IGFBP3
LECT1
LEFTY1
LEFTY2
LHX1
MAP2
MAPK10
MT1X
MTUS2
MYCT1
NANOG
NODAL
PAPPA2
PAX3
PAX6
PMAIP1
PRDM14
POU5F1
DNMT3B
SOX17
SOX2
SOX9
TRIM55
TNFSF10
GDF3
VTCN1
ZFHX4
ZFP42
ZSCAN10
