# Supplementary material for: Single-cell RNA-seq reveals novel regulators of human embryonic stem cell differentiation to definitive endoderm
Source: Genome Biol. 2016 Aug 17;17(1):173. doi: 10.1186/s13059-016-1033-x (PMC4989499; doi:10.1186/s13059-016-1033-x)
Supplement: Additional file 3: Table S2. — List of the GO terms by Allez enrichment analysis. (XLSX 62 kb) [file 13059_2016_1033_MOESM3_ESM.xlsx]

## Sheet: Sheet1
GO term No.	Term	Ontology	set.mean	set.sd	set.size	z.score	Note
GO:0007492	endoderm development	BP	0.0104085	0.00932459	43	5.95812	Endoderm development
GO:0007369	gastrulation	BP	0.00841567	0.00814503	108	5.43164	Endoderm development
GO:0009887	organ morphogenesis	BP	0.00691399	0.00627477	499	5.22435	Endoderm development
GO:0009948	anterior/posterior axis specification	BP	0.0102897	0.00841862	34	5.16136	Endoderm development
GO:0009952	anterior/posterior pattern specification	BP	0.00803618	0.00711325	121	4.9383	Endoderm development
GO:0042074	cell migration involved in gastrulation	BP	0.0137267	0.00934042	10	4.90616	Endoderm development
GO:0009880	embryonic pattern specification	BP	0.00934141	0.00794605	41	4.48931	Endoderm development
GO:0001704	formation of primary germ layer	BP	0.00839541	0.0083285	65	4.17433	Endoderm development
GO:0009798	axis specification	BP	0.00847734	0.00779288	58	4.06337	Endoderm development
GO:0048568	embryonic organ development	BP	0.00700261	0.00633329	246	3.90045	Endoderm development
GO:0000578	embryonic axis specification	BP	0.0096363	0.00803401	26	3.8648	Endoderm development
GO:0035987	endodermal cell differentiation	BP	0.0105274	0.00999983	16	3.72264	Endoderm development
GO:0035054	embryonic heart tube anterior/posterior pattern specification	BP	0.0165093	0.0115508	3	3.62168	Endoderm development
GO:0001708	cell fate specification	BP	0.00827141	0.00834601	43	3.23397	Endoderm development
GO:0009799	specification of symmetry	BP	0.00757199	0.00731562	79	3.17986	Endoderm development
GO:0040016	embryonic cleavage	BP	0.0117159	0.0101279	7	3.07165	Endoderm development
GO:0022600	digestive system process	BP	0.00862413	0.00826502	27	2.91691	Endoderm development
GO:0030323	respiratory tube development	BP	0.00713581	0.00665501	113	2.90458	Endoderm development
GO:0031016	pancreas development	BP	0.00755443	0.00715379	53	2.57682	Endoderm development
GO:0010092	specification of organ identity	BP	0.00902572	0.00793473	15	2.47502	Endoderm development
GO:0001714	endodermal cell fate specification	BP	0.0102847	0.0109024	7	2.33672	Endoderm development
GO:0007501	mesodermal cell fate specification	BP	0.00923678	0.00871355	7	1.79857	Endoderm development
GO:0008595	anterior/posterior axis specification, embryo	BP	0.00830053	0.00742557	13	1.7963	Endoderm development
GO:0009950	dorsal/ventral axis specification	BP	0.00794392	0.00698789	15	1.66154	Endoderm development
GO:0060395	SMAD protein signal transduction	BP	0.0117147	0.00856917	15	4.49704	NODAL/TGFB signaling
GO:0038092	nodal signaling pathway	BP	0.0115082	0.00942991	10	3.54428	NODAL/TGFB signaling
GO:1900107	regulation of nodal signaling pathway	BP	0.01337	0.0119493	4	2.96366	NODAL/TGFB signaling
GO:0046332	SMAD binding	MF	0.00768457	0.00543092	56	2.83849	NODAL/TGFB signaling
GO:0007183	SMAD protein complex assembly	BP	0.00932226	0.00571444	10	2.20245	NODAL/TGFB signaling
GO:0010990	regulation of SMAD protein complex assembly	BP	0.0121899	0.00753082	3	2.16983	NODAL/TGFB signaling
GO:0010991	negative regulation of SMAD protein complex assembly	BP	0.0121899	0.00753082	3	2.16983	NODAL/TGFB signaling
GO:0070411	I-SMAD binding	MF	0.00881985	0.00511803	10	1.89404	NODAL/TGFB signaling
GO:0016055	Wnt receptor signaling pathway	BP	0.00721515	0.0065588	250	4.5918	WNT signaling
GO:0060070	canonical Wnt receptor signaling pathway	BP	0.00753476	0.00662035	149	4.29137	WNT signaling
GO:0030111	regulation of Wnt receptor signaling pathway	BP	0.00705523	0.00636541	150	3.15908	WNT signaling
GO:0008013	beta-catenin binding	MF	0.00787756	0.00639059	55	3.09129	WNT signaling
GO:0030178	negative regulation of Wnt receptor signaling pathway	BP	0.00742301	0.00700846	88	3.08521	WNT signaling
GO:0017147	Wnt-protein binding	MF	0.00904965	0.00832576	20	2.8793	WNT signaling
GO:0042813	Wnt-activated receptor activity	MF	0.00946815	0.0085709	15	2.80771	WNT signaling
GO:0060828	regulation of canonical Wnt receptor signaling pathway	BP	0.00707146	0.00626393	104	2.65756	WNT signaling
GO:0090090	negative regulation of canonical Wnt receptor signaling pathway	BP	0.00731436	0.00676622	62	2.42034	WNT signaling
GO:0001711	endodermal cell fate commitment	BP	0.00852624	0.00963542	13	1.9543	WNT signaling
GO:0008361	regulation of cell size	BP	0.00699922	0.00684113	62	1.93759	WNT signaling
GO:0050995	negative regulation of lipid catabolic process	BP	0.0119676	0.00919643	10	3.8263	Metabolism/Mitochondria regulation
GO:0009895	negative regulation of catabolic process	BP	0.00798288	0.00737435	75	3.79045	Metabolism/Mitochondria regulation
GO:0042744	hydrogen peroxide catabolic process	BP	0.010569	0.0078653	11	3.11274	Metabolism/Mitochondria regulation
GO:0006551	leucine metabolic process	BP	0.0121295	0.00815197	6	3.04031	Metabolism/Mitochondria regulation
GO:0031330	negative regulation of cellular catabolic process	BP	0.00773769	0.00736329	57	2.94186	Metabolism/Mitochondria regulation
GO:0008556	potassium-transporting ATPase activity	MF	0.013252	0.0107489	4	2.91789	Metabolism/Mitochondria regulation
GO:0010507	negative regulation of autophagy	BP	0.00887073	0.00782219	20	2.7239	Metabolism/Mitochondria regulation
GO:0044539	long-chain fatty acid import	BP	0.0124795	0.00680692	4	2.61805	Metabolism/Mitochondria regulation
GO:0046087	cytidine metabolic process	BP	0.0111601	0.00902831	6	2.57943	Metabolism/Mitochondria regulation
GO:0051341	regulation of oxidoreductase activity	BP	0.00779815	0.00693611	41	2.56859	Metabolism/Mitochondria regulation
GO:0045940	positive regulation of steroid metabolic process	BP	0.00951801	0.00882701	12	2.54451	Metabolism/Mitochondria regulation
GO:0070071	proton-transporting two-sector ATPase complex assembly	BP	0.0132754	0.0118409	3	2.5347	Metabolism/Mitochondria regulation
GO:0016634	oxidoreductase activity, acting on the CH-CH group of donors, oxygen as acceptor	MF	0.0103083	0.00778	8	2.51111	Metabolism/Mitochondria regulation
GO:2000378	negative regulation of reactive oxygen species metabolic process	BP	0.00989851	0.010022	9	2.42491	Metabolism/Mitochondria regulation
GO:0045981	positive regulation of nucleotide metabolic process	BP	0.00772171	0.00664062	39	2.41217	Metabolism/Mitochondria regulation
GO:1900542	regulation of purine nucleotide metabolic process	BP	0.00647415	0.00554663	267	2.3725	Metabolism/Mitochondria regulation
GO:0006140	regulation of nucleotide metabolic process	BP	0.00645269	0.00552074	271	2.32127	Metabolism/Mitochondria regulation
GO:0009100	glycoprotein metabolic process	BP	0.006441	0.00563222	279	2.31775	Metabolism/Mitochondria regulation
GO:1900544	positive regulation of purine nucleotide metabolic process	BP	0.00765521	0.00671659	38	2.30127	Metabolism/Mitochondria regulation
GO:0031306	intrinsic to mitochondrial outer membrane	CC	0.00888101	0.00704008	14	2.28587	Metabolism/Mitochondria regulation
GO:0090533	cation-transporting ATPase complex	CC	0.0104768	0.00940252	6	2.25459	Metabolism/Mitochondria regulation
GO:2000983	regulation of ATP citrate synthase activity	BP	0.0124154	0.00708974	3	2.24565	Metabolism/Mitochondria regulation
GO:0006641	triglyceride metabolic process	BP	0.00715961	0.00623738	65	2.23578	Metabolism/Mitochondria regulation
GO:0008203	cholesterol metabolic process	BP	0.00693047	0.00642121	89	2.1978	Metabolism/Mitochondria regulation
GO:0031307	integral to mitochondrial outer membrane	CC	0.00883531	0.00732539	13	2.17064	Metabolism/Mitochondria regulation
GO:2001300	lipoxin metabolic process	BP	0.0121277	0.0088695	3	2.14894	Metabolism/Mitochondria regulation
GO:0016125	sterol metabolic process	BP	0.00683801	0.00636953	98	2.12881	Metabolism/Mitochondria regulation
GO:0032770	positive regulation of monooxygenase activity	BP	0.00933726	0.00583738	9	2.09808	Metabolism/Mitochondria regulation
GO:0043462	regulation of ATPase activity	BP	0.00826487	0.00716391	18	2.08477	Metabolism/Mitochondria regulation
GO:0030814	regulation of cAMP metabolic process	BP	0.00718926	0.0064581	54	2.07926	Metabolism/Mitochondria regulation
GO:0071772	response to BMP stimulus	BP	0.00882384	0.00926868	12	2.07768	Metabolism/Mitochondria regulation
GO:0071773	cellular response to BMP stimulus	BP	0.00882384	0.00926868	12	2.07768	Metabolism/Mitochondria regulation
GO:0006754	ATP biosynthetic process	BP	0.00769156	0.00740591	29	2.04762	Metabolism/Mitochondria regulation
GO:0006644	phospholipid metabolic process	BP	0.00641399	0.00608336	231	2.02418	Metabolism/Mitochondria regulation
GO:0000165	MAPK cascade	BP	0.00623364	0.00571443	410	1.99656	Metabolism/Mitochondria regulation
GO:0016903	oxidoreductase activity, acting on the aldehyde or oxo group of donors	MF	0.00763708	0.00640601	27	1.9206	Metabolism/Mitochondria regulation
GO:0005978	glycogen biosynthetic process	BP	0.00746276	0.00548319	32	1.89972	Metabolism/Mitochondria regulation
GO:0009250	glucan biosynthetic process	BP	0.00746276	0.00548319	32	1.89972	Metabolism/Mitochondria regulation
GO:0051646	mitochondrion localization	BP	0.00823105	0.00575697	15	1.87745	Metabolism/Mitochondria regulation
GO:0043410	positive regulation of MAPK cascade	BP	0.00635893	0.00599748	235	1.87655	Metabolism/Mitochondria regulation
GO:0016494	C-X-C chemokine receptor activity	MF	0.0112678	0.0100287	3	1.85991	Metabolism/Mitochondria regulation
GO:0031329	regulation of cellular catabolic process	BP	0.00620806	0.00566898	393	1.8532	Metabolism/Mitochondria regulation
GO:0010635	regulation of mitochondrial fusion	BP	0.0104251	0.00643663	4	1.82065	Metabolism/Mitochondria regulation
GO:0010637	negative regulation of mitochondrial fusion	BP	0.0104251	0.00643663	4	1.82065	Metabolism/Mitochondria regulation
GO:0030816	positive regulation of cAMP metabolic process	BP	0.00741508	0.00649035	31	1.81815	Metabolism/Mitochondria regulation
GO:0043653	mitochondrial fragmentation involved in apoptotic process	BP	0.00902525	0.00796806	8	1.80671	Metabolism/Mitochondria regulation
GO:0006112	energy reserve metabolic process	BP	0.00660321	0.00537558	113	1.80076	Metabolism/Mitochondria regulation
GO:0016054	organic acid catabolic process	BP	0.00648381	0.00551806	150	1.79244	Metabolism/Mitochondria regulation
GO:0046395	carboxylic acid catabolic process	BP	0.00648381	0.00551806	150	1.79244	Metabolism/Mitochondria regulation
GO:0000432	positive regulation of transcription from RNA polymerase II promoter by glucose	BP	0.0110449	0.0110401	3	1.78498	Metabolism/Mitochondria regulation
GO:0046016	positive regulation of transcription by glucose	BP	0.0110449	0.0110401	3	1.78498	Metabolism/Mitochondria regulation
GO:0004497	monooxygenase activity	MF	0.00703878	0.00598984	49	1.77543	Metabolism/Mitochondria regulation
GO:0070371	ERK1 and ERK2 cascade	BP	0.00661345	0.00634971	105	1.7557	Metabolism/Mitochondria regulation
GO:0005980	glycogen catabolic process	BP	0.00779938	0.00607704	19	1.74797	Metabolism/Mitochondria regulation
GO:0009251	glucan catabolic process	BP	0.00779938	0.00607704	19	1.74797	Metabolism/Mitochondria regulation
GO:0005977	glycogen metabolic process	BP	0.00704663	0.0055163	46	1.73034	Metabolism/Mitochondria regulation
GO:0009101	glycoprotein biosynthetic process	BP	0.00630194	0.00541515	240	1.72373	Metabolism/Mitochondria regulation
GO:0016723	oxidoreductase activity, oxidizing metal ions, NAD or NADP as acceptor	MF	0.00933803	0.00814152	6	1.71322	Metabolism/Mitochondria regulation
GO:0090141	positive regulation of mitochondrial fission	BP	0.01007	0.00635156	4	1.68283	Metabolism/Mitochondria regulation
GO:0006090	pyruvate metabolic process	BP	0.00746971	0.00610394	24	1.65127	Metabolism/Mitochondria regulation
GO:0016616	oxidoreductase activity, acting on the CH-OH group of donors, NAD or NADP as acceptor	MF	0.00666962	0.00609524	80	1.62868	Metabolism/Mitochondria regulation
GO:0046324	regulation of glucose import	BP	0.00721162	0.00457148	32	1.62369	Metabolism/Mitochondria regulation
GO:0071353	cellular response to interleukin-4	BP	0.00769059	0.00612119	18	1.61165	Metabolism/Mitochondria regulation
GO:0051193	regulation of cofactor metabolic process	BP	0.00803674	0.00679543	13	1.61165	Metabolism/Mitochondria regulation
GO:0051196	regulation of coenzyme metabolic process	BP	0.00803674	0.00679543	13	1.61165	Metabolism/Mitochondria regulation
