# Supplementary material for: Single-cell RNA-seq reveals novel regulators of human embryonic stem cell differentiation to definitive endoderm
Source: Genome Biol. 2016 Aug 17;17(1):173. doi: 10.1186/s13059-016-1033-x (PMC4989499; doi:10.1186/s13059-016-1033-x)
Supplement: Additional file 4: Table S3. — List of SCPattern identified stage-specific 3247 genes. (XLSX 167 kb) [file 13059_2016_1033_MOESM4_ESM.xlsx]

## Sheet: SCPattern_DE_notNC_genes.csv
GeneID	most likely pattern	PP pattern
A2ML1	Down-NC-NC-NC-NC	0.297639
AAK1	Down-NC-Up-NC-NC	0.406235
AARS	Down-NC-NC-NC-NC	0.468574
AARS2	Down-Up-NC-NC-NC	0.271484
AASS	Down-NC-Up-NC-NC	0.519045
AATF	NC-NC-Up-NC-NC	0.315237
ABCA1	NC-NC-NC-Up-NC	0.492956
ABCA9	Down-NC-Up-NC-NC	0.532797
ABCB5	Down-NC-NC-NC-NC	0.324963
ABCC9	Down-NC-Up-Up-NC	0.406595
ABCD4	Down-NC-NC-NC-NC	0.361901
ABHD11	Down-NC-NC-NC-NC	0.265627
ABHD12B	Down-NC-NC-NC-NC	0.380969
ABHD15	Down-NC-Up-NC-NC	0.344643
ABRACL	Up-NC-Down-NC-NC	0.710682
ABTB2	NC-NC-Up-Down-NC	0.454132
ACACB	Down-NC-NC-NC-NC	0.485909
ACADSB	Down-NC-NC-NC-NC	0.267099
ACAT2	Up-NC-NC-NC-NC	0.303727
ACBD4	Down-NC-Up-NC-NC	0.283757
ACBD7	Down-NC-Up-NC-NC	0.317525
ACLY	NC-Down-NC-NC-NC	0.380004
ACOX3	NC-NC-Up-Up-NC	0.76304
ACSL3	NC-NC-Up-NC-NC	0.291899
ACSL6	Down-Up-NC-NC-NC	0.270401
ACTB	NC-NC-Up-NC-Down	0.192779
ACTC1	Up-NC-NC-Up-NC	0.325336
ACTG1	Up-NC-NC-NC-NC	0.468134
ACTN4	NC-Up-Down-NC-NC	0.282985
ACTR2	NC-NC-NC-Up-NC	0.301434
ACTR3	NC-NC-Up-NC-NC	0.508796
ACVR2A	Down-NC-Up-NC-NC	0.667982
ACVR2B	Down-NC-NC-NC-NC	0.501483
ACVRL1	NC-NC-Up-NC-NC	0.285356
ADAM17	Down-NC-Up-NC-NC	0.453066
ADAM19	Down-Up-Up-NC-NC	0.449293
ADAMTS1	NC-Up-NC-NC-NC	0.501921
ADAMTS3	NC-NC-Up-NC-NC	0.457011
ADAMTS4	Down-NC-Up-NC-NC	0.274041
ADAMTS9	NC-NC-Up-NC-NC	0.799544
ADAMTSL2	Down-NC-NC-NC-NC	0.347198
ADAMTSL5	Down-NC-NC-NC-NC	0.360075
ADARB1	Down-Up-NC-NC-NC	0.30441
ADARB2	Down-NC-NC-NC-NC	0.376192
ADAT1	Down-Up-Up-NC-NC	0.430438
ADAT2	Down-NC-NC-NC-NC	0.304949
ADCY10	NC-NC-Up-NC-NC	0.928724
ADCY6	Down-NC-NC-NC-NC	0.228597
ADH4	Down-NC-NC-NC-NC	0.215397
ADIPOQ	Down-Up-NC-NC-NC	0.346689
ADM2	Down-Up-NC-NC-NC	0.402549
ADRA1A	Down-Up-Up-NC-NC	0.3549
ADRA2C	NC-Up-NC-NC-NC	0.535263
ADRM1	Down-NC-NC-NC-NC	0.251436
AEBP2	Down-NC-Up-NC-NC	0.522129
AES	NC-NC-NC-Up-NC	0.590243
AFAP1L1	Down-NC-NC-NC-NC	0.487318
AFF3	Down-Up-NC-NC-NC	0.480767
AGL	NC-NC-NC-Up-NC	0.308841
AGMAT	Down-Up-NC-NC-NC	0.567803
AGMO	Down-NC-NC-NC-NC	0.28683
AGPAT5	NC-NC-NC-Down-NC	0.466611
AHCYL2	Down-NC-NC-NC-NC	0.309732
AHDC1	NC-Up-NC-NC-NC	0.334422
AHI1	Down-Up-NC-NC-NC	0.265676
AHR	Down-Up-Up-NC-NC	0.245931
AICDA	Down-NC-NC-NC-NC	0.316489
AIFM2	Down-NC-NC-NC-NC	0.401163
AIM1	Down-Up-NC-NC-NC	0.361623
AIPL1	Down-Up-NC-NC-NC	0.228702
AK1	Down-NC-NC-NC-NC	0.246164
AK2	NC-NC-NC-Down-NC	0.36749
AK4	NC-Down-NC-NC-NC	0.286094
AKAP1	Down-NC-NC-Down-NC	0.349368
AKAP12	NC-NC-Up-Down-NC	0.251496
AKAP13	Down-Up-NC-NC-NC	0.254052
AKAP2	NC-NC-Up-Down-NC	0.166519
AKAP5	Down-Up-NC-NC-NC	0.407891
AKAP9	Down-NC-NC-NC-NC	0.278822
AKNA	Down-NC-NC-NC-NC	0.374121
AKR1B10	Down-NC-Up-NC-NC	0.279704
AKR1D1	Down-NC-NC-NC-NC	0.20692
ALAD	NC-NC-Up-NC-NC	0.343243
ALCAM	NC-NC-Up-NC-NC	0.428466
ALDH16A1	Down-NC-NC-NC-NC	0.45038
ALDH1B1	Down-NC-NC-NC-NC	0.413778
ALDH1L2	Down-NC-NC-NC-NC	0.362292
ALDH2	NC-NC-Up-NC-NC	0.468011
ALDH3A2	Up-NC-Down-NC-NC	0.45545
ALDH3B1	Down-NC-NC-NC-NC	0.274936
ALDH8A1	Down-Up-NC-NC-NC	0.235714
ALDOA	NC-Down-Up-NC-NC	0.193836
ALG10B	Down-NC-Up-NC-NC	0.427659
ALKBH4	Down-NC-NC-NC-NC	0.269511
ALPK1	Down-NC-Up-NC-NC	0.301317
ALPK2	NC-NC-Up-NC-NC	0.967341
ALPL	NC-NC-Down-NC-NC	0.364287
ALPP	Down-NC-NC-NC-NC	0.615297
ALS2	Down-NC-NC-NC-NC	0.283932
ALS2CR8	Down-Up-NC-NC-NC	0.336918
ALYREF	NC-NC-NC-Down-NC	0.20604
ANAPC11	NC-NC-Down-NC-NC	0.255159
ANGPT2	Down-NC-Up-NC-NC	0.505191
ANK2	Down-NC-NC-NC-NC	0.500754
ANK3	Down-NC-NC-NC-NC	0.593932
ANKDD1A	NC-NC-Up-NC-NC	0.336984
ANKH	Down-NC-Up-NC-NC	0.205667
ANKLE1	Down-Up-Up-NC-NC	0.269231
ANKRD1	NC-Up-NC-NC-NC	0.836194
ANKRD10	Down-NC-Up-NC-NC	0.657756
ANKRD16	Down-NC-NC-NC-NC	0.281181
ANKRD18A	Down-NC-NC-NC-NC	0.520378
ANKRD18B	Down-NC-NC-NC-NC	0.418274
ANKRD36B	Down-NC-Up-NC-NC	0.44324
ANKRD40	Down-NC-Up-NC-NC	0.643517
ANKRD44	NC-NC-Up-NC-NC	0.669129
ANKRD45	Down-Up-NC-NC-NC	0.458976
ANKRD50	NC-NC-Up-NC-NC	0.441539
ANKRD55	NC-NC-Up-NC-NC	0.725
ANKS4B	Down-Up-Up-NC-NC	0.625663
ANO5	Down-NC-NC-NC-NC	0.392365
ANP32E	Down-NC-Up-NC-NC	0.816069
ANPEP	NC-NC-Up-NC-NC	0.610584
ANTXR2	Down-NC-Up-NC-NC	0.302012
ANXA2	NC-NC-NC-Up-NC	0.383366
ANXA3	NC-NC-Down-NC-NC	0.359565
ANXA5	Up-Down-NC-Up-NC	0.193093
ANXA6	NC-NC-Up-NC-NC	0.635426
AP1S2	NC-NC-NC-Up-NC	0.435956
AP1S3	Down-Up-Up-NC-NC	0.391558
AP2M1	Down-NC-NC-NC-NC	0.463744
AP2S1	NC-Up-NC-NC-NC	0.284059
AP3D1	NC-Up-NC-NC-NC	0.284391
AP4E1	Down-NC-NC-NC-NC	0.385089
AP4S1	Down-Up-NC-NC-NC	0.440066
AP5B1	Down-Up-NC-NC-NC	0.232429
APAF1	NC-NC-Up-NC-NC	0.464012
API5	NC-NC-Up-NC-NC	0.249849
APLF	NC-NC-Up-NC-NC	0.336047
APLNR	NC-Up-Up-Down-NC	0.789448
APLP2	NC-NC-NC-Up-NC	0.457434
APOBEC3A	Down-NC-Up-NC-NC	0.261355
APOBEC3C	NC-NC-Up-Up-NC	0.313128
APOBEC3D	Down-Up-Up-Up-NC	0.211282
APOBEC3F	Down-NC-Up-NC-NC	0.198732
APOBEC3G	NC-NC-Up-Up-NC	0.777635
APOBR	Down-NC-NC-NC-NC	0.438715
APOC1	NC-NC-NC-Up-NC	0.243023
APOE	NC-Up-Down-NC-NC	0.195082
APOF	Down-NC-NC-NC-NC	0.296698
APOL1	Down-Up-NC-NC-NC	0.288855
APOL2	Down-Up-NC-NC-NC	0.509161
APOL6	Down-Up-Up-Up-NC	0.443336
APOLD1	Down-Up-NC-NC-NC	0.463262
APOOL	Down-NC-NC-NC-NC	0.633173
AQP6	Down-Up-NC-NC-NC	0.370812
ARFGAP3	NC-NC-Up-NC-NC	0.441786
ARGFX	Down-Up-Up-NC-NC	0.649139
ARGLU1	Down-NC-NC-NC-NC	0.484821
ARHGAP26	Down-NC-NC-NC-NC	0.255485
ARHGAP28	NC-NC-Up-NC-NC	0.359925
ARHGAP31	Down-NC-Up-NC-NC	0.288958
ARHGAP42	NC-NC-Up-NC-NC	0.631764
ARHGEF6	Down-Up-NC-NC-NC	0.300718
ARID2	Down-NC-Up-NC-NC	0.567908
ARID3A	NC-Up-NC-NC-NC	0.503885
ARL11	Down-Up-Up-NC-NC	0.438199
ARL17A	Down-NC-NC-NC-NC	0.384747
ARL4D	NC-NC-Up-Up-NC	0.591665
ARMC4	NC-NC-NC-Up-NC	0.363381
ARNT	Down-NC-NC-NC-NC	0.372948
ARNTL2	Down-NC-NC-NC-NC	0.440252
ARPC3	Up-NC-NC-Up-NC	0.306639
ARRDC3	Down-NC-NC-NC-NC	0.333877
ARSA	Down-Up-NC-NC-NC	0.397373
ARSB	Down-Up-NC-NC-NC	0.462215
ARSD	Down-Up-NC-NC-NC	0.292011
ARSE	NC-NC-NC-Up-NC	0.853307
AS3MT	Down-NC-NC-NC-NC	0.343137
ASB11	Down-NC-NC-NC-NC	0.276012
ASB16	Down-NC-NC-NC-NC	0.287615
ASB4	Down-NC-NC-NC-NC	0.28857
ASB6	Down-NC-NC-NC-NC	0.248901
ASB8	Down-Up-NC-NC-NC	0.218532
ASMTL	Down-NC-NC-NC-NC	0.383537
ASNS	Up-NC-Down-NC-NC	0.594455
ASPN	NC-NC-Up-NC-NC	0.365776
ASS1	NC-NC-Up-NC-Down	0.469808
ASTN2	Down-Up-Up-NC-NC	0.508157
ATAD3B	NC-NC-NC-Down-NC	0.372382
ATAD3C	Down-Up-NC-NC-NC	0.545456
ATAD5	Down-Up-NC-NC-NC	0.414146
ATCAY	Down-Up-Up-NC-NC	0.462018
ATE1	NC-NC-Up-NC-NC	0.277507
ATG10	Down-NC-NC-NC-NC	0.325401
ATG14	Down-Up-NC-NC-NC	0.309408
ATOX1	NC-NC-Down-NC-NC	0.380138
ATP11A	Down-NC-NC-NC-NC	0.36308
ATP1A2	Down-NC-NC-NC-NC	0.535575
ATP1B1	Down-NC-NC-NC-NC	0.459043
ATP1B2	Down-NC-NC-Up-NC	0.348478
ATP1B4	Down-Up-NC-NC-NC	0.312728
ATP5A1	NC-NC-NC-Up-NC	0.541131
ATP5B	NC-Down-NC-NC-NC	0.365861
ATP5G1	NC-NC-Down-NC-NC	0.696919
ATP5G2	NC-NC-Down-NC-NC	0.237156
ATP5H	NC-NC-Down-NC-NC	0.311519
ATP5I	NC-Up-Down-NC-NC	0.327642
ATP5J	NC-Up-Down-NC-NC	0.28555
ATP5J2	NC-NC-Down-NC-NC	0.424088
ATP5J2-PTCD1	Down-Up-NC-NC-NC	0.219745
ATP5L	NC-NC-Down-NC-NC	0.63522
ATP5O	NC-NC-Down-NC-NC	0.519743
ATP6V0C	NC-Up-Down-NC-NC	0.488257
ATP6V0D2	Down-Up-NC-NC-NC	0.492665
ATP6V1B2	NC-NC-Up-NC-NC	0.4073
ATP7A	Down-NC-NC-NC-NC	0.235224
ATP8B1	Down-NC-Up-NC-NC	0.242246
ATP8B2	Down-NC-NC-NC-NC	0.356858
ATRX	Down-NC-NC-NC-NC	0.259843
ATXN7L1	NC-NC-Down-NC-NC	0.63646
ATXN7L3	NC-Up-NC-NC-NC	0.304513
AURKAIP1	Down-Up-NC-Down-NC	0.209298
AXL	Down-NC-NC-Up-NC	0.781355
B3GALNT1	Down-NC-NC-NC-NC	0.307638
B3GALNT2	Down-NC-NC-NC-NC	0.421393
B3GNT5	NC-NC-Up-NC-NC	0.629922
B3GNT6	Down-NC-NC-NC-NC	0.358021
B3GNT7	Down-Up-Down-NC-NC	0.609415
B4GALT1	Down-NC-NC-NC-NC	0.397193
B4GALT4	NC-NC-NC-Up-NC	0.399862
BACE1	Down-NC-Up-NC-NC	0.411078
BAG3	NC-NC-Up-NC-NC	0.792868
BAMBI	Up-NC-Down-Down-NC	0.194806
BARD1	Down-Up-NC-NC-NC	0.436235
BAX	NC-Up-NC-NC-NC	0.362729
BAZ1B	Down-NC-NC-NC-NC	0.150645
BAZ2B	Down-NC-NC-NC-NC	0.509348
BBS5	Down-Up-NC-NC-NC	0.445737
BBX	Down-NC-NC-NC-NC	0.264583
BCAR3	NC-NC-Up-NC-NC	0.594336
BCAS1	Down-Up-NC-NC-NC	0.356086
BCAT1	Down-NC-NC-NC-NC	0.619226
BCAT2	NC-NC-NC-Up-NC	0.314593
BCCIP	NC-NC-NC-Down-NC	0.394092
BCKDHB	Down-NC-NC-NC-NC	0.454292
BCL10	Down-NC-NC-NC-NC	0.520998
BCL11A	Down-NC-NC-NC-NC	0.209893
BCL2L15	Down-Up-Up-NC-NC	0.450379
BCL2L2-PABPN1	NC-Up-Down-NC-NC	0.217581
BCL7A	Down-NC-NC-NC-NC	0.362065
BCL9L	NC-Up-NC-NC-NC	0.436743
BCLAF1	NC-NC-NC-Down-NC	0.538211
BEND2	Down-Up-NC-NC-NC	0.468851
BEND3	Down-NC-NC-NC-NC	0.338603
BET1	NC-NC-NC-Up-NC	0.366027
BEX2	NC-NC-Down-NC-NC	0.608636
BHMT2	Down-Up-Up-NC-NC	0.418928
BIVM	NC-NC-Up-NC-NC	0.295739
BLOC1S3	Down-NC-Up-NC-NC	0.356867
BLVRA	NC-NC-Up-NC-NC	0.365698
BLZF1	Down-NC-NC-NC-NC	0.267783
BMP2	NC-Up-Up-Down-NC	0.505428
BMP3	Down-NC-NC-NC-NC	0.396593
BMP4	NC-NC-Up-Down-NC	0.376084
BMP8A	Down-Up-NC-NC-NC	0.462713
BMP8B	Down-NC-NC-NC-NC	0.307124
BMPER	NC-NC-Up-Down-NC	0.593175
BMPR1A	Up-NC-Down-NC-NC	0.317842
BMS1	Down-NC-Up-NC-NC	0.418539
BNC2	Down-NC-NC-NC-NC	0.778218
BNIP3	NC-NC-Up-Up-NC	0.361946
BNIP3L	NC-NC-NC-Up-NC	0.341512
BNIPL	Down-Up-NC-NC-NC	0.503536
BOLA2	NC-NC-Down-NC-NC	0.306803
BOLA2B	NC-NC-Down-NC-NC	0.306803
BOLA3	NC-NC-Down-NC-NC	0.356592
BOP1	NC-NC-NC-Down-NC	0.579544
BPTF	Down-Up-NC-NC-NC	0.450824
BRAF	NC-NC-Up-NC-NC	0.367637
BRD2	Down-Up-NC-NC-NC	0.338911
BRD3	Down-NC-Up-NC-NC	0.643637
BRD4	Down-Up-NC-NC-NC	0.464393
BRD8	Down-NC-NC-NC-NC	0.227848
BRI3	NC-Up-Down-NC-NC	0.321231
BRIP1	Down-NC-Up-NC-NC	0.30763
BST2	NC-NC-NC-Up-NC	0.332588
BTN3A2	Down-NC-NC-NC-NC	0.33558
BVES	Down-NC-NC-NC-NC	0.308891
BZW1	NC-Down-Up-NC-NC	0.329528
C10orf111	Down-NC-NC-NC-NC	0.313406
C10orf118	Down-NC-NC-NC-NC	0.319605
C10orf46	Down-NC-Up-NC-NC	0.530168
C10orf95	Down-NC-NC-NC-NC	0.596113
C11orf10	NC-NC-Down-NC-NC	0.277703
C11orf31	NC-Up-Down-NC-NC	0.397631
C11orf63	Down-Up-NC-NC-NC	0.288631
C11orf70	Down-Up-NC-NC-NC	0.279304
C11orf83	NC-Up-NC-Down-NC	0.179655
C12orf43	Down-NC-NC-NC-NC	0.407475
C12orf45	NC-NC-Down-Down-NC	0.362353
C12orf65	Down-NC-Up-NC-NC	0.303372
C12orf77	Down-Up-NC-NC-NC	0.396028
C14orf105	Down-Up-Up-NC-NC	0.395309
C14orf118	NC-NC-Up-NC-NC	0.350986
C14orf119	NC-NC-NC-Up-NC	0.389969
C14orf126	Down-NC-NC-NC-NC	0.26339
C14orf166	NC-NC-Down-NC-NC	0.391817
C14orf178	Down-NC-Up-NC-NC	0.290664
C14orf182	Down-Up-NC-NC-NC	0.248719
C14orf2	NC-NC-Down-NC-NC	0.436634
C14orf37	NC-NC-Up-NC-NC	0.313799
C14orf43	Down-NC-Up-NC-NC	0.688101
C15orf2	Down-NC-Up-NC-NC	0.445185
C15orf38	Down-NC-Up-NC-NC	0.481824
C15orf40	Down-NC-NC-NC-NC	0.234462
C15orf52	Down-NC-Up-NC-NC	0.420591
C15orf54	Down-NC-Up-NC-NC	0.46108
C15orf63	NC-NC-Down-Down-NC	0.270629
C16orf42	NC-Up-NC-NC-NC	0.366646
C16orf54	Down-NC-NC-NC-NC	0.352388
C16orf7	Down-NC-NC-NC-NC	0.388573
C16orf88	Down-NC-NC-NC-NC	0.41153
C16orf89	Down-NC-NC-NC-NC	0.277218
C17orf101	Down-Up-NC-NC-NC	0.442718
C17orf103	Down-NC-NC-NC-NC	0.314608
C17orf53	NC-NC-Up-NC-NC	0.522107
C17orf61	NC-NC-NC-Up-NC	0.316958
C17orf62	Down-Up-NC-NC-NC	0.265719
C17orf65	Down-NC-NC-NC-NC	0.305742
C17orf77	Down-NC-NC-NC-NC	0.275748
C17orf79	NC-NC-NC-Down-NC	0.236735
C18orf26	Down-NC-NC-NC-NC	0.368559
C18orf54	Down-NC-Up-NC-NC	0.395349
C19orf29	NC-Up-NC-NC-NC	0.371292
C19orf40	Down-NC-NC-NC-NC	0.292037
C19orf53	NC-NC-Down-NC-NC	0.48142
C19orf54	Down-NC-NC-NC-NC	0.332953
C1GALT1	NC-NC-NC-Up-NC	0.34456
C1orf115	Down-NC-NC-NC-NC	0.572695
C1orf130	Down-Up-Up-NC-NC	0.585899
C1orf135	Down-NC-NC-NC-NC	0.396851
C1orf150	Down-NC-NC-NC-NC	0.304273
C1orf182	Down-NC-NC-NC-NC	0.27283
C1orf210	Down-Up-NC-NC-NC	0.358131
C1orf229	Down-NC-NC-NC-NC	0.293529
C1orf49	Down-NC-Up-NC-NC	0.361299
C1orf55	NC-NC-Up-NC-NC	0.328533
C1orf61	Up-NC-NC-NC-NC	0.363382
C1orf86	Down-Up-NC-NC-NC	0.239331
C1orf96	Down-NC-Up-NC-NC	0.650966
C1QBP	Up-NC-Down-Down-NC	0.294268
C1QTNF2	Down-NC-NC-NC-NC	0.435899
C1QTNF6	Down-Up-NC-NC-NC	0.401749
C1QTNF9	Down-NC-NC-NC-NC	0.212992
C1RL	Down-Up-NC-NC-NC	0.424217
C20orf112	Down-NC-Up-NC-NC	0.545546
C20orf203	Down-NC-Up-NC-NC	0.353899
C20orf27	Down-Up-NC-Down-NC	0.416475
C20orf96	Down-NC-NC-NC-NC	0.359799
C21orf33	Down-NC-NC-NC-NC	0.528554
C21orf58	Down-Up-NC-NC-NC	0.332171
C21orf62	Down-Up-Up-NC-NC	0.662806
C22orf25	Down-Up-NC-NC-NC	0.32378
C22orf29	Down-NC-NC-NC-NC	0.377154
C2CD2	Down-NC-NC-NC-NC	0.376473
C2CD4A	Down-Up-NC-NC-NC	0.433355
C2orf15	Down-NC-NC-NC-NC	0.376246
C2orf18	NC-NC-Up-NC-NC	0.281297
C2orf56	Down-NC-NC-NC-NC	0.482881
C2orf68	Down-NC-NC-NC-NC	0.363585
C2orf69	Down-NC-NC-NC-NC	0.480103
C2orf83	Down-Up-Up-NC-NC	0.391844
C2orf91	Down-NC-Up-NC-NC	0.451124
C3orf27	Down-Up-NC-NC-NC	0.456364
C3orf62	Down-Up-Up-NC-NC	0.464403
C3orf70	Down-NC-Up-NC-NC	0.405083
C3orf71	Down-Up-NC-NC-NC	0.276004
C3orf72	Down-Up-Up-NC-NC	0.443907
C4orf19	Down-Up-NC-NC-NC	0.592441
C4orf26	Down-NC-Up-NC-NC	0.243583
C4orf34	Down-NC-NC-NC-NC	0.18883
C4orf40	Down-NC-NC-NC-NC	0.308434
C5AR1	Down-NC-NC-NC-NC	0.301222
C5orf15	NC-NC-Up-NC-NC	0.336484
C5orf55	Down-Up-NC-NC-NC	0.410642
C5orf60	Down-NC-NC-NC-NC	0.319547
C5orf62	Down-NC-NC-NC-NC	0.292998
C5orf63	NC-Up-NC-NC-NC	0.28251
C5orf64	Down-NC-NC-NC-NC	0.371787
C6orf108	Down-NC-NC-NC-NC	0.510889
C6orf170	Down-NC-Up-NC-NC	0.276674
C6orf57	NC-NC-NC-Up-NC	0.439518
C6orf89	NC-NC-Up-NC-NC	0.336405
C6orf99	Down-NC-Down-Up-NC	0.711663
C7	Down-NC-NC-NC-NC	0.321961
C7orf46	Down-NC-NC-NC-NC	0.293956
C7orf65	Down-NC-NC-NC-NC	0.338512
C7orf73	NC-Down-NC-NC-NC	0.376397
C8orf31	Down-NC-Up-NC-NC	0.220222
C8orf37	Down-NC-NC-NC-NC	0.333083
C8orf44	Down-NC-Up-NC-NC	0.318393
C8orf45	NC-Up-Down-NC-NC	0.332073
C8orf80	Down-Up-Up-NC-NC	0.651388
C8orf84	Down-NC-NC-NC-NC	0.372167
C8orf85	Down-NC-NC-NC-NC	0.356557
C8orf86	Down-Up-NC-NC-NC	0.362808
C9orf100	NC-NC-Up-NC-NC	0.275144
C9orf102	NC-NC-Up-NC-NC	0.331353
C9orf114	Down-NC-NC-NC-NC	0.408229
C9orf139	Down-NC-NC-NC-NC	0.376527
C9orf16	Down-NC-NC-NC-NC	0.345971
C9orf167	Down-NC-NC-NC-NC	0.41887
C9orf3	Down-Up-Up-NC-NC	0.267658
C9orf37	Down-NC-NC-NC-NC	0.407162
C9orf64	Down-Up-Up-NC-NC	0.403651
C9orf66	Down-Up-Up-NC-NC	0.352973
C9orf72	Down-NC-Up-NC-NC	0.301052
C9orf78	Down-NC-NC-NC-NC	0.326293
C9orf91	Down-NC-NC-NC-NC	0.35163
CA12	Down-Up-NC-NC-NC	0.409369
CA13	Down-NC-Up-NC-NC	0.380551
CA2	Up-NC-NC-NC-NC	0.579065
CA5B	Down-NC-Up-NC-NC	0.615387
CABP4	Down-Up-Up-NC-NC	0.547022
CACNB2	Down-NC-NC-NC-NC	0.390673
CACNG8	Down-Up-Up-NC-NC	0.617467
CADM1	NC-NC-Up-NC-NC	0.505242
CALCOCO2	Down-NC-NC-NC-NC	0.289026
CALM3	NC-Up-NC-NC-NC	0.276142
CALN1	Down-NC-NC-NC-NC	0.386497
CALR	Down-Up-NC-NC-NC	0.61788
CALU	NC-NC-Up-Up-NC	0.266007
CAMK1D	Down-Up-Up-NC-NC	0.40211
CAMK2D	NC-NC-NC-Up-NC	0.37133
CAMKV	Down-NC-NC-NC-NC	0.407723
CAMTA1	NC-NC-Down-NC-NC	0.307005
CAP2	NC-NC-Up-NC-NC	0.401158
CAPNS1	NC-NC-Down-NC-NC	0.394504
CAPZB	Down-NC-NC-NC-NC	0.480073
CARD10	Down-NC-NC-NC-NC	0.545455
CARD6	Down-Up-NC-NC-NC	0.252923
CARD8	Down-NC-Up-NC-NC	0.312986
CARM1	NC-Up-Down-NC-NC	0.273606
CASC5	Down-NC-Up-NC-NC	0.222414
CASD1	NC-NC-Up-NC-NC	0.424955
CASK	NC-NC-NC-Up-NC	0.663418
CASP10	NC-Up-Down-Up-NC	0.533899
CASP14	Down-Up-Up-NC-NC	0.489645
CASP2	Down-NC-Up-NC-NC	0.363401
CASP8	NC-NC-Up-NC-NC	0.227394
CASP8AP2	Down-NC-NC-NC-NC	0.39853
CAV2	Down-Up-NC-NC-NC	0.352671
CBFA2T2	Down-Up-NC-NC-NC	0.385696
CBLB	NC-NC-Up-NC-NC	0.386515
CBLN1	Up-NC-NC-NC-NC	0.463403
CBR1	Down-NC-NC-NC-NC	0.386161
CBS	Down-NC-NC-NC-NC	0.363554
CBX5	Down-NC-Up-NC-NC	0.651608
CC2D1B	Down-NC-NC-NC-NC	0.289934
CC2D2A	Down-NC-Up-NC-NC	0.401621
CCBE1	Down-Up-Up-NC-NC	0.507023
CCBP2	Down-NC-Up-NC-NC	0.229942
CCDC113	Down-NC-NC-NC-NC	0.196127
CCDC114	Down-NC-NC-NC-NC	0.299958
CCDC12	Down-NC-NC-NC-NC	0.388179
CCDC122	Down-Up-NC-NC-NC	0.409568
CCDC124	Down-Up-Up-Down-NC	0.248524
CCDC125	Down-Up-Up-NC-NC	0.50239
CCDC129	Down-NC-Up-NC-NC	0.528075
CCDC137	Down-Up-NC-NC-NC	0.296597
CCDC141	Down-NC-Up-Up-NC	0.167365
CCDC142	Down-Up-Up-NC-NC	0.743559
CCDC144A	Down-Up-NC-NC-NC	0.36617
CCDC30	Down-NC-NC-NC-NC	0.257324
CCDC41	Down-NC-NC-NC-NC	0.285861
CCDC56	NC-NC-Down-NC-NC	0.394403
CCDC66	Down-NC-NC-NC-NC	0.426196
CCDC69	Down-NC-NC-NC-NC	0.257861
CCDC72	Up-Up-Down-NC-NC	0.469095
CCDC8	Down-NC-NC-NC-NC	0.263372
CCDC81	NC-NC-NC-Up-NC	0.77745
CCDC86	NC-NC-NC-Down-NC	0.671256
CCKBR	NC-NC-NC-Up-NC	0.768231
CCL16	Down-Up-NC-NC-NC	0.414404
CCL22	Down-Up-Up-NC-NC	0.65559
CCL28	Down-Up-NC-NC-NC	0.388523
CCL5	Down-Up-Up-NC-NC	0.481463
CCNA2	NC-NC-NC-Down-NC	0.626256
CCND1	Down-Up-Down-NC-NC	0.164511
CCND2	NC-Up-Down-Up-NC	0.576041
CCNG2	NC-NC-Up-NC-NC	0.646354
CCNJ	Down-NC-NC-NC-NC	0.376426
CCPG1	NC-NC-NC-Up-NC	0.468634
CCR6	Down-Up-Up-NC-NC	0.475391
CCRN4L	Down-NC-NC-NC-NC	0.559782
CCT2	Up-NC-NC-Down-NC	0.285666
CCT5	NC-NC-NC-Down-NC	0.627616
CD109	Down-NC-NC-NC-NC	0.226675
CD1D	Up-NC-NC-NC-NC	0.264317
CD209	Down-Up-NC-NC-NC	0.612672
CD28	Down-NC-NC-NC-NC	0.379989
CD300LG	Down-Up-NC-NC-NC	0.41231
CD36	Down-NC-NC-NC-NC	0.297011
CD3G	Down-Up-NC-NC-NC	0.450419
CD47	Down-NC-NC-NC-NC	0.43359
CD48	NC-NC-NC-Up-NC	0.57503
CD63	NC-NC-NC-Up-NC	0.765306
CD68	Down-NC-NC-NC-NC	0.244647
CD82	Down-Up-NC-NC-NC	0.431326
CD84	Down-Up-Up-NC-NC	0.603843
CD9	NC-NC-Down-NC-NC	0.743238
CD99	NC-NC-NC-Up-NC	0.495254
CDA	NC-NC-NC-Up-NC	0.435187
CDAN1	Down-NC-NC-NC-NC	0.344634
CDC20	NC-NC-NC-Down-NC	0.393263
CDC26	NC-NC-Down-NC-NC	0.423114
CDC34	NC-Up-NC-NC-NC	0.511804
CDC37	Down-NC-NC-NC-NC	0.185686
CDC42BPA	Down-NC-NC-NC-NC	0.420569
CDC42SE2	Down-NC-NC-NC-NC	0.500373
CDCA8	NC-NC-NC-Down-NC	0.407386
CDH1	NC-NC-Down-NC-NC	0.723237
CDH11	NC-NC-Up-Down-NC	0.519716
CDH17	Down-NC-NC-NC-NC	0.33425
CDH2	NC-Up-Up-NC-NC	0.246974
CDH23	Down-Up-Up-NC-NC	0.514198
CDH3	NC-NC-Down-NC-NC	0.532946
CDH6	Up-NC-NC-NC-NC	0.274392
CDHR3	Down-Up-NC-NC-NC	0.3488
CDK1	NC-NC-Up-NC-NC	0.278678
CDK11A	Down-Up-NC-NC-NC	0.336746
CDK11B	Down-NC-NC-NC-NC	0.337816
CDK4	NC-NC-NC-Down-NC	0.439758
CDKAL1	Down-NC-NC-NC-NC	0.479856
CDV3	Down-NC-Up-NC-NC	0.25172
CDX1	NC-Up-Down-NC-NC	0.549843
CEACAM5	Down-Up-Up-NC-NC	0.298703
CEACAM8	Down-Up-Up-NC-NC	0.254427
CENPBD1	Down-Up-NC-NC-NC	0.268078
CENPE	NC-Up-NC-NC-NC	0.256948
CENPF	Down-Up-Up-Down-NC	0.155999
CENPJ	Down-NC-NC-NC-NC	0.285522
CEP104	Down-Up-Up-NC-NC	0.30169
CEP128	NC-NC-Up-NC-NC	0.426835
CEP19	Down-NC-NC-NC-NC	0.292377
CEP41	Down-NC-NC-NC-NC	0.199277
CEP44	NC-NC-Up-NC-NC	0.263036
CEP68	Down-NC-NC-NC-NC	0.423187
CEP70	Down-NC-NC-NC-NC	0.501101
CEP85L	NC-NC-Up-NC-NC	0.653001
CEP95	Down-NC-NC-NC-NC	0.523563
CER1	Up-NC-Up-NC-NC	0.247571
CES2	Down-Up-NC-NC-NC	0.315792
CFDP1	Down-NC-NC-NC-NC	0.526518
CFL1	Down-Up-NC-NC-NC	0.491078
CFL2	NC-NC-Up-NC-NC	0.441
CFLAR	Down-Up-Up-NC-NC	0.499505
CGNL1	Down-NC-Up-NC-NC	0.710856
CHAF1A	Down-NC-NC-NC-NC	0.286252
CHCHD10	NC-Up-NC-NC-NC	0.519778
CHD2	Down-NC-NC-NC-NC	0.300179
CHD4	Down-NC-NC-NC-NC	0.39392
CHD7	Down-NC-NC-NC-NC	0.444115
CHD8	Down-NC-NC-NC-NC	0.447968
CHD9	Down-NC-NC-NC-NC	0.352731
CHDH	Down-Up-Up-NC-NC	0.203033
CHIC2	NC-NC-Up-NC-NC	0.359623
CHL1	NC-NC-Up-NC-NC	0.625303
CHP	Down-NC-Up-Up-NC	0.433344
CHP2	Down-NC-NC-NC-NC	0.333978
CHRM3	Down-Up-NC-NC-NC	0.42345
CHRNA5	Down-NC-NC-NC-NC	0.31931
CHRNA7	Down-NC-NC-NC-NC	0.324626
CHRNB1	Down-Up-NC-NC-NC	0.303031
CHST1	Down-NC-Up-NC-NC	0.223391
CHST5	Down-NC-Up-NC-NC	0.196177
CHST6	Down-Up-Up-NC-NC	0.301532
CIITA	Down-NC-NC-NC-NC	0.394652
CIRBP	NC-NC-NC-Down-NC	0.374161
CIT	Down-NC-NC-NC-NC	0.409663
CITED2	NC-Up-NC-NC-NC	0.506292
CKAP2L	NC-NC-Up-NC-NC	0.312582
CKAP5	Down-NC-Up-NC-NC	0.320086
CKS1B	NC-NC-Down-NC-NC	0.290855
CLASP1	Down-NC-Up-NC-NC	0.485072
CLCC1	Down-Up-NC-NC-NC	0.446629
CLCN5	Down-Up-NC-NC-NC	0.234697
CLDN11	NC-NC-Up-NC-NC	0.476359
CLDN16	Down-NC-NC-NC-NC	0.460434
CLDN18	Down-NC-NC-NC-NC	0.323668
CLDN6	NC-NC-Down-NC-NC	0.277819
CLDN7	NC-NC-Down-NC-NC	0.499205
CLEC19A	Down-NC-Up-NC-NC	0.294907
CLEC2D	Down-NC-NC-NC-NC	0.39671
CLEC4C	Down-NC-NC-NC-NC	0.303334
CLEC4E	Down-NC-Up-NC-NC	0.430614
CLEC7A	Down-Up-Up-NC-NC	0.435734
CLGN	NC-NC-Up-NC-NC	0.59916
CLMN	Down-Up-NC-NC-NC	0.406782
CLN6	NC-NC-NC-Down-NC	0.40241
CLOCK	NC-NC-Up-NC-NC	0.369941
CLSPN	Down-NC-NC-NC-NC	0.153753
CLSTN2	NC-NC-Up-NC-NC	0.628359
CLUAP1	Down-NC-NC-NC-NC	0.305763
CMAS	Down-NC-NC-NC-NC	0.442775
CMBL	Down-Up-NC-NC-NC	0.373994
CMTM3	NC-NC-Up-NC-NC	0.257156
CMTM6	NC-NC-Up-NC-NC	0.449896
CMTM7	NC-NC-NC-Down-NC	0.324064
CNEP1R1	Down-NC-Up-NC-NC	0.389648
CNGA1	Down-NC-NC-NC-NC	0.416539
CNGB1	Down-Up-NC-NC-NC	0.459285
CNIH4	NC-NC-Down-NC-NC	0.555368
CNKSR3	NC-NC-Up-Down-NC	0.61009
CNNM1	Down-NC-NC-NC-NC	0.382404
CNNM3	Down-NC-NC-NC-NC	0.257596
CNOT4	Down-NC-NC-NC-NC	0.398878
CNP	Down-NC-NC-NC-NC	0.520489
CNTLN	NC-NC-Up-NC-NC	0.343549
CNTN4	Down-NC-NC-NC-NC	0.392449
CNTNAP2	NC-NC-NC-Up-NC	0.686244
CNTNAP3	NC-NC-Up-NC-NC	0.514196
CNTRL	Down-NC-NC-NC-NC	0.348565
COBLL1	NC-NC-Up-NC-NC	0.840887
COL1A1	Down-NC-NC-NC-NC	0.388901
COL27A1	NC-NC-Up-NC-NC	0.606229
COL3A1	NC-NC-NC-NC-Up	0.955612
COL4A5	NC-NC-NC-Up-NC	0.402153
COL4A6	NC-NC-NC-Up-NC	0.606451
COL5A1	NC-Up-Up-NC-NC	0.634129
COL5A2	NC-NC-Up-Up-NC	0.839193
COL6A1	NC-Up-Down-NC-NC	0.431744
COL6A5	NC-NC-Up-NC-NC	0.565423
COL9A1	Down-NC-NC-NC-NC	0.591971
COLEC12	NC-NC-Up-NC-NC	0.424939
COMMD6	NC-NC-Down-NC-NC	0.42715
COPE	Down-Up-NC-NC-NC	0.374657
CORO1B	Down-NC-NC-NC-NC	0.414184
CORO1C	NC-NC-Up-NC-NC	0.538391
COX17	NC-Up-Down-NC-NC	0.33406
COX4I1	NC-NC-Down-NC-NC	0.333473
COX5B	NC-Up-Down-NC-NC	0.348504
COX6A1	Up-NC-Down-NC-NC	0.35933
COX6B1	Up-NC-Down-NC-NC	0.327002
COX6B2	Down-NC-Up-NC-NC	0.384721
COX6C	Up-NC-Down-NC-NC	0.364927
COX7A2	NC-NC-Down-NC-NC	0.341444
COX7B	Up-NC-Down-NC-NC	0.426723
CPA4	Down-Up-Up-NC-NC	0.442823
CPE	NC-NC-NC-Up-NC	0.535589
CPM	Down-Up-Up-NC-NC	0.704391
CPN2	Down-NC-NC-NC-NC	0.36042
CPNE1	Down-NC-NC-NC-NC	0.486487
CPNE8	Down-NC-NC-NC-NC	0.606506
CPPED1	Down-NC-Up-NC-NC	0.244454
CPT1A	Down-Up-NC-NC-NC	0.808081
CPT2	Down-NC-NC-NC-NC	0.347543
CR1	Down-NC-NC-NC-NC	0.323644
CRABP1	Down-NC-Down-NC-NC	0.394259
CRABP2	NC-Up-NC-NC-NC	0.200535
CRHBP	NC-NC-NC-Up-NC	0.585968
CRHR2	Down-NC-NC-NC-NC	0.448826
CRIM1	Down-NC-NC-NC-NC	0.293735
CRIP1	NC-NC-NC-Up-NC	0.537482
CRIP2	Up-NC-NC-NC-NC	0.396767
CRIPAK	Down-NC-NC-NC-NC	0.372196
CRISPLD2	Down-NC-NC-NC-NC	0.584199
CRK	Down-NC-Up-NC-NC	0.307101
CRTAM	Down-Up-Up-NC-NC	0.351064
CRX	Down-Up-Up-NC-NC	0.480945
CSAD	Down-NC-Up-NC-NC	0.313942
CSDA	NC-NC-NC-Down-NC	0.164779
CSDE1	Down-NC-NC-NC-NC	0.35346
CSF2RA	Down-Up-NC-NC-NC	0.589466
CSK	NC-Up-NC-NC-NC	0.501566
CSMD2	Down-NC-NC-NC-NC	0.24614
CSNK1E	Down-NC-NC-NC-NC	0.345258
CSNK1G2	NC-Up-NC-NC-NC	0.433867
CSPP1	NC-NC-Up-NC-NC	0.281017
CSRNP3	Down-NC-NC-NC-NC	0.441475
CSRP2	NC-NC-Down-NC-NC	0.550084
CTAGE5	NC-NC-Up-NC-NC	0.328527
CTBP1	Down-Up-NC-NC-NC	0.559275
CTDNEP1	Up-NC-NC-NC-NC	0.414213
CTF1	Down-NC-NC-NC-NC	0.390157
CTGF	NC-NC-Down-NC-NC	0.361939
CTNNA1	Down-NC-NC-NC-NC	0.356818
CTSC	Down-NC-NC-NC-NC	0.361153
CTSK	NC-NC-Up-NC-NC	0.519096
CTSS	Down-Up-NC-NC-NC	0.530898
CTTN	Down-NC-Up-NC-NC	0.623331
CTTNBP2	Down-NC-NC-NC-NC	0.781137
CTU2	NC-NC-NC-Down-NC	0.348716
CUBN	Down-NC-NC-NC-NC	0.184486
CUL5	Down-NC-NC-NC-NC	0.470869
CUX1	Down-NC-NC-NC-NC	0.32739
CXADR	Down-NC-NC-Up-NC	0.43436
CXCL16	Down-Up-NC-NC-NC	0.198787
CXCR2	Down-Up-NC-NC-NC	0.26545
CXCR7	NC-NC-Up-NC-NC	0.713744
CXorf21	Down-NC-NC-NC-NC	0.245704
CXorf36	Down-NC-Up-NC-NC	0.540087
CXorf38	Down-Up-NC-NC-NC	0.457567
CXorf41	Down-NC-NC-NC-NC	0.335768
CXorf57	Down-NC-NC-NC-NC	0.517227
CYB561D1	Down-NC-NC-NC-NC	0.376267
CYB5A	NC-NC-Down-NC-NC	0.286073
CYB5B	Up-NC-NC-NC-NC	0.294511
CYB5D2	Down-NC-NC-NC-NC	0.489972
CYB5RL	Down-NC-NC-NC-NC	0.402557
CYCS	Up-NC-NC-Down-NC	0.256318
CYLD	NC-NC-Up-NC-NC	0.352293
CYP1A2	Down-Up-Up-NC-NC	0.539138
CYP1B1	NC-Up-NC-NC-NC	0.38552
CYP20A1	Down-Up-NC-NC-NC	0.395329
CYP26A1	NC-NC-Up-NC-NC	0.817673
CYP27C1	Down-Up-Up-NC-NC	0.288559
CYP2B6	Down-NC-NC-NC-NC	0.254599
CYP2S1	NC-NC-Down-NC-NC	0.660934
CYP3A4	Down-NC-NC-NC-NC	0.327216
CYP4F11	Down-NC-NC-NC-NC	0.358251
CYP4V2	Down-Up-Up-NC-NC	0.642569
CYP51A1	NC-NC-Up-NC-NC	0.494684
CYP8B1	Down-NC-NC-NC-NC	0.324077
CYR61	Up-NC-NC-NC-NC	0.264583
DAAM1	NC-NC-Up-NC-NC	0.477195
DACT1	Up-NC-NC-NC-NC	0.476534
DAG1	NC-NC-Down-NC-NC	0.459931
DAND5	Down-Up-Up-NC-NC	0.715647
DAZAP1	NC-NC-Down-NC-NC	0.244843
DBI	Up-NC-Down-NC-NC	0.283951
DBT	Down-NC-NC-NC-NC	0.268039
DCAF10	Down-Up-NC-NC-NC	0.288456
DCAF11	Down-NC-NC-NC-NC	0.231002
DCAF16	Down-NC-NC-NC-NC	0.464268
DCAF6	NC-NC-Up-NC-NC	0.518253
DCAF7	Down-NC-NC-NC-NC	0.370786
DCBLD2	NC-NC-Up-NC-NC	0.486924
DCDC2	Down-Up-NC-NC-NC	0.396407
DCDC5	Down-NC-NC-NC-NC	0.325773
DCHS2	NC-NC-Up-NC-NC	0.349346
DCLK1	NC-NC-Down-NC-NC	0.693241
DCP2	Down-NC-NC-NC-NC	0.386851
DCUN1D1	Down-NC-Up-NC-NC	0.52119
DCUN1D2	Down-NC-NC-NC-NC	0.331111
DCUN1D3	Down-NC-Up-NC-NC	0.425462
DCUN1D4	Down-NC-NC-NC-NC	0.598498
DCX	Down-NC-NC-NC-NC	0.510513
DDA1	Down-Up-NC-NC-NC	0.343984
DDAH1	Down-NC-NC-NC-NC	0.6599
DDHD1	Down-NC-Up-NC-NC	0.338038
DDOST	Up-NC-NC-NC-NC	0.263471
DDR1	NC-NC-Down-NC-NC	0.429987
DDT	NC-NC-Down-NC-NC	0.492077
DDX18	NC-NC-NC-Down-NC	0.459468
DDX39B	NC-NC-NC-Down-NC	0.392893
DDX51	Down-Up-NC-NC-NC	0.339568
DDX55	Down-NC-NC-NC-NC	0.208446
DDX58	Down-NC-Up-NC-NC	0.504799
DECR1	NC-NC-NC-Up-NC	0.523026
DEM1	Down-Up-NC-NC-NC	0.414303
DENND1A	NC-NC-Up-NC-NC	0.378337
DENND4C	Down-NC-NC-NC-NC	0.296552
DENR	NC-NC-NC-Down-NC	0.49773
DFFA	Down-NC-NC-NC-NC	0.32113
DFFB	Down-Up-Up-NC-NC	0.280018
DGCR8	Down-NC-NC-NC-NC	0.286928
DGKB	Down-Up-Up-NC-NC	0.39136
DGKE	Down-NC-NC-NC-NC	0.352037
DHODH	Down-NC-NC-NC-NC	0.278059
DHRS2	Down-NC-NC-NC-NC	0.341454
DHTKD1	Down-NC-NC-NC-NC	0.34484
DHX36	Down-NC-NC-NC-NC	0.361599
DIAPH3	Down-NC-NC-NC-NC	0.229524
DIMT1	NC-NC-NC-Down-NC	0.429383
DIP2A	Down-NC-NC-NC-NC	0.255339
DIS3L	Down-NC-Up-NC-NC	0.388302
DISC1	Down-Up-Up-NC-NC	0.270998
DIXDC1	Down-NC-NC-NC-NC	0.27745
DKC1	NC-NC-NC-Down-NC	0.337147
DKK1	NC-Up-NC-NC-NC	0.295474
DKK4	NC-NC-NC-Up-NC	0.642968
DLC1	NC-Up-Up-NC-NC	0.599396
DLL3	NC-NC-Up-NC-NC	0.388876
DMBX1	Down-Up-NC-NC-NC	0.253597
DMC1	Down-Up-Up-NC-NC	0.325132
DMKN	NC-NC-Down-NC-NC	0.468205
DNAH12	Down-NC-Up-NC-NC	0.256748
DNAJB1	NC-NC-NC-Down-NC	0.359148
DNAJB4	NC-NC-Up-NC-NC	0.283788
DNAJB7	Down-NC-Up-NC-NC	0.3512
DNAJC1	NC-Up-NC-NC-NC	0.519375
DNAJC11	NC-NC-Up-NC-NC	0.243995
DNAJC16	Down-NC-NC-NC-NC	0.315732
DNAJC18	Down-NC-NC-NC-NC	0.297511
DNAJC19	NC-NC-Down-NC-NC	0.573412
DNAJC22	Down-Up-NC-NC-NC	0.430884
DNAJC24	Down-Up-NC-NC-NC	0.300486
DNAJC3	Down-NC-Up-NC-NC	0.640706
DNAJC30	Down-NC-NC-NC-NC	0.323853
DNAJC5G	Down-NC-NC-NC-NC	0.366962
DNAJC9	NC-NC-NC-Down-NC	0.435913
DNAL1	NC-NC-Down-NC-NC	0.320545
DNASE1	Down-Up-NC-NC-NC	0.241701
DNMT1	Down-NC-NC-NC-NC	0.246981
DNMT3A	Down-NC-NC-NC-NC	0.739408
DNMT3B	Down-NC-NC-NC-NC	0.504788
DOCK11	NC-NC-Up-NC-NC	0.419261
DOCK7	NC-NC-Up-NC-NC	0.475061
DOK4	NC-NC-Up-NC-NC	0.557739
DOK5	NC-NC-Down-NC-NC	0.460721
DOPEY2	Down-Up-NC-NC-NC	0.487114
DPH3P1	Down-NC-NC-NC-NC	0.370619
DPP8	NC-NC-Up-NC-NC	0.426264
DPP9	Down-NC-NC-NC-NC	0.168903
DPPA4	NC-Down-NC-NC-NC	0.375471
DPYSL2	Down-NC-Up-NC-NC	0.735169
DPYSL3	Down-NC-NC-NC-NC	0.401462
DRAM1	Down-NC-NC-NC-NC	0.353444
DRAP1	Down-Up-NC-NC-NC	0.348857
DSC1	Down-Up-NC-NC-NC	0.281413
DSC3	Down-NC-NC-NC-NC	0.448249
DSCAM	NC-NC-NC-Up-NC	0.797576
DSCR6	Down-NC-NC-NC-NC	0.286702
DSG3	Down-NC-NC-NC-NC	0.409567
DSTN	NC-Down-NC-NC-NC	0.386208
DSTYK	Down-Up-NC-NC-NC	0.29692
DTNB	Down-NC-NC-NC-NC	0.533456
DTWD2	Down-NC-NC-NC-NC	0.270089
DTX2	Down-NC-NC-NC-NC	0.490416
DTX3L	Down-Up-NC-NC-NC	0.425287
DUS3L	NC-NC-NC-Down-NC	0.396561
DUSP19	Down-Up-Up-NC-NC	0.446449
DUSP4	NC-NC-NC-Up-NC	0.455585
DUSP5	NC-NC-NC-Down-NC	0.353599
DUSP6	NC-Down-NC-Up-NC	0.242816
DUXA	Down-Up-NC-NC-NC	0.318425
DYDC1	Down-Up-NC-NC-NC	0.40255
DYDC2	Down-NC-NC-NC-NC	0.317081
DYNC1I1	NC-NC-Up-NC-NC	0.725282
DYNLT1	NC-NC-NC-Up-NC	0.60736
DYX1C1	NC-Up-Down-Up-NC	0.302861
E2F2	Down-NC-NC-NC-NC	0.420358
EAF1	Down-NC-NC-NC-NC	0.543731
EBNA1BP2	NC-NC-NC-Down-NC	0.706005
ECE1	Down-NC-NC-NC-NC	0.245235
ECH1	NC-NC-NC-Up-NC	0.584005
EDEM1	Down-NC-Up-NC-NC	0.504075
EDNRB	NC-NC-Up-NC-NC	0.713181
EEA1	Down-NC-NC-NC-NC	0.346801
EEF1B2	NC-NC-Down-Down-NC	0.261917
EEF1D	Down-NC-NC-NC-NC	0.332429
EEF1E1	NC-NC-Down-NC-NC	0.455036
EEF2	NC-Up-NC-NC-NC	0.22109
EEF2K	Down-Up-Up-NC-NC	0.432119
EFCAB2	Down-NC-Up-NC-NC	0.224154
EFCAB5	Down-Up-Up-NC-NC	0.222983
EFNA2	Down-Up-NC-NC-NC	0.211651
EFNA5	Down-NC-NC-NC-NC	0.358661
EFR3B	Down-NC-NC-NC-NC	0.334747
EGF	Down-NC-Up-NC-NC	0.368801
EGLN3	NC-NC-Up-Down-NC	0.258341
EHD2	Down-NC-NC-NC-NC	0.246754
EHHADH	Down-Up-NC-NC-NC	0.238706
EHMT1	Down-NC-NC-NC-NC	0.428638
EID2B	Down-Up-NC-NC-NC	0.156188
EIF1	NC-Up-NC-NC-NC	0.432772
EIF1AD	Down-NC-Up-NC-NC	0.276554
EIF1AX	NC-NC-NC-Down-NC	0.509165
EIF2AK2	Down-NC-NC-NC-NC	0.658344
EIF2AK4	Down-NC-NC-NC-NC	0.547723
EIF2S1	NC-NC-NC-Down-NC	0.353026
EIF3A	Down-NC-NC-Down-NC	0.16134
EIF3B	NC-NC-NC-Down-NC	0.575815
EIF3K	NC-Up-Down-NC-NC	0.389912
EIF4A1	Up-NC-NC-NC-NC	0.556388
EIF4A2	NC-NC-NC-Up-NC	0.348756
EIF4G1	Down-Up-Up-Down-NC	0.18285
EIF4G2	NC-NC-NC-Down-NC	0.159433
EIF4H	NC-Up-Down-Down-NC	0.260333
EIF5AL1	Down-Up-Up-NC-NC	0.208956
ELK3	NC-NC-Up-NC-NC	0.701689
ELL2	NC-NC-Up-NC-NC	0.253124
ELMO1	NC-NC-Up-NC-NC	0.608816
ELMOD1	Down-NC-NC-NC-NC	0.20275
ELOVL7	Down-Up-NC-NC-NC	0.370946
EMCN	Down-NC-NC-NC-NC	0.260985
EMG1	NC-NC-NC-Down-NC	0.381831
EML4	NC-NC-Up-NC-NC	0.399382
EMP3	NC-NC-NC-Up-NC	0.504176
EMR2	Down-NC-Up-NC-NC	0.37796
ENC1	NC-NC-Up-NC-NC	0.539917
ENOSF1	Down-NC-NC-NC-NC	0.324121
ENPP1	Down-NC-NC-NC-NC	0.233757
ENPP6	Down-Up-NC-NC-NC	0.629405
ENTPD1	Down-NC-Up-NC-NC	0.451801
ENY2	NC-NC-Down-NC-NC	0.474953
EOMES	Up-NC-NC-NC-NC	0.543465
EP300	Down-NC-NC-NC-NC	0.405437
EPB41	Down-NC-NC-NC-NC	0.387511
EPCAM	NC-NC-Down-NC-NC	0.749653
EPHA1	NC-NC-Down-NC-NC	0.286099
EPHA10	Down-Up-Up-NC-NC	0.316156
EPHA2	NC-Up-NC-NC-NC	0.65596
EPHB2	NC-NC-Up-NC-NC	0.63517
EPHB3	NC-Up-NC-NC-NC	0.349423
EPN1	NC-Up-NC-NC-NC	0.323384
EPPK1	Down-NC-NC-NC-NC	0.744257
ERBB2IP	NC-NC-Up-NC-NC	0.343544
ERBB4	NC-NC-Up-Up-NC	0.79066
ERC1	Down-NC-Up-NC-NC	0.26391
ERCC1	NC-NC-Up-NC-NC	0.332837
ERCC4	Down-NC-NC-NC-NC	0.259071
EREG	Down-Up-NC-NC-NC	0.343622
ERH	Up-NC-Down-NC-NC	0.252997
ERICH1	NC-Up-NC-NC-NC	0.329352
ERN2	Down-Up-Up-NC-NC	0.320574
ERV3-1	NC-NC-NC-Up-NC	0.604601
ERVMER34-1	NC-NC-NC-Down-NC	0.489089
ERVV-1	Down-Up-NC-NC-NC	0.339447
ESCO1	Down-NC-NC-NC-NC	0.400927
ESF1	NC-Up-NC-Down-NC	0.263295
ESPL1	NC-NC-NC-Down-NC	0.486576
ESRP1	Down-NC-Down-NC-NC	0.630305
ESYT2	Down-NC-NC-NC-NC	0.310381
ETV3	NC-NC-Up-NC-NC	0.559375
ETV5	Down-NC-NC-NC-NC	0.543932
ETV6	Down-NC-Up-NC-NC	0.315405
EVI5	Down-NC-Up-NC-NC	0.37619
EWSR1	Down-NC-NC-NC-NC	0.329278
EXD1	Down-NC-NC-NC-NC	0.292143
EXOC3L2	Down-Up-Up-NC-NC	0.442941
EXOG	Down-NC-NC-NC-NC	0.302817
EXOSC3	NC-NC-NC-Down-NC	0.328422
EXOSC5	NC-NC-NC-Down-NC	0.519511
EXOSC6	Down-Up-NC-NC-NC	0.286982
EXPH5	Down-Up-Up-NC-NC	0.611271
EYA3	Down-NC-Up-NC-NC	0.599608
EZR	Down-NC-NC-NC-NC	0.442837
F11R	NC-NC-Down-NC-NC	0.649597
F2R	Down-Up-NC-NC-NC	0.137974
F2RL2	Down-NC-Up-NC-NC	0.22571
F2RL3	Down-Up-NC-NC-NC	0.355713
FABP2	Down-NC-NC-NC-NC	0.316666
FABP5	Up-NC-NC-Down-NC	0.561407
FADS1	NC-NC-Up-NC-NC	0.268209
FADS2	NC-NC-Down-NC-NC	0.522541
FADS6	Down-NC-NC-NC-NC	0.303389
FAIM	NC-NC-NC-Down-NC	0.196559
FAM111B	Down-NC-NC-NC-NC	0.386866
FAM114A1	Down-NC-Up-Up-NC	0.236468
FAM115A	NC-NC-NC-Up-NC	0.476252
FAM115C	Down-Up-Up-NC-NC	0.289257
FAM117B	Down-NC-Up-NC-NC	0.62767
FAM118A	Down-NC-NC-NC-NC	0.364923
FAM122C	Down-Up-Up-NC-NC	0.529543
FAM123C	Down-Up-Up-NC-NC	0.417088
FAM124A	Down-NC-NC-NC-NC	0.387806
FAM126B	Down-Up-Up-NC-NC	0.220372
FAM134C	Down-NC-Up-NC-NC	0.245958
FAM153B	Down-NC-Up-NC-NC	0.229986
FAM159B	NC-Up-NC-NC-NC	0.219751
FAM161A	Down-NC-NC-NC-NC	0.369334
FAM161B	Down-NC-NC-NC-NC	0.292195
FAM162A	NC-NC-Down-NC-NC	0.656608
FAM171A1	NC-NC-NC-Down-NC	0.534039
FAM172A	Down-NC-NC-NC-NC	0.510417
FAM175B	Down-NC-NC-NC-NC	0.419328
FAM184B	Down-NC-NC-NC-NC	0.370581
FAM188A	NC-NC-Up-NC-NC	0.487091
FAM18A	Down-NC-NC-NC-NC	0.353066
FAM18B2	Down-NC-Up-NC-NC	0.210995
FAM190B	Down-NC-NC-NC-NC	0.306762
FAM195A	Down-NC-NC-NC-NC	0.397217
FAM204A	Down-NC-NC-NC-NC	0.375822
FAM20A	NC-NC-NC-Up-NC	0.444716
FAM210A	Down-NC-Up-NC-NC	0.598956
FAM40B	Down-Up-NC-NC-NC	0.342538
FAM55C	Down-NC-NC-NC-NC	0.274467
FAM59B	Down-NC-NC-NC-NC	0.329973
FAM63B	Down-Up-NC-NC-NC	0.300412
FAM65B	Down-Up-NC-NC-NC	0.36681
FAM73A	Down-Up-Up-NC-NC	0.527766
FAM76A	Down-NC-Up-NC-NC	0.384638
FAM83E	Down-Up-NC-NC-NC	0.384039
FAM89A	NC-NC-Up-NC-NC	0.816085
FAM92B	Down-NC-NC-NC-NC	0.362265
FANCD2	Down-NC-NC-NC-NC	0.545652
FBL	NC-NC-Down-NC-NC	0.380069
FBN1	NC-NC-Up-NC-NC	0.551929
FBN2	NC-NC-Up-NC-NC	0.352575
FBXL13	Down-Up-NC-NC-NC	0.294714
FBXL18	Down-Up-NC-NC-NC	0.562392
FBXL20	Down-Up-Up-NC-NC	0.427079
FBXL5	NC-NC-Up-NC-NC	0.447982
FBXO17	Down-NC-NC-NC-NC	0.245174
FBXO27	Down-NC-Up-NC-NC	0.302838
FBXO34	NC-NC-Up-NC-NC	0.347613
FBXO44	Down-NC-NC-NC-NC	0.438398
FBXO45	Down-Up-NC-NC-NC	0.23691
FBXO48	Down-NC-NC-NC-NC	0.219542
FBXO6	Down-NC-Up-NC-NC	0.203679
FBXO9	Down-Up-NC-NC-NC	0.411322
FBXW8	Down-NC-NC-NC-NC	0.463482
FCAR	Down-Up-Up-NC-NC	0.476303
FCGR2B	Down-NC-Up-NC-NC	0.476755
FDFT1	NC-Down-NC-NC-NC	0.539632
FDPS	NC-NC-NC-Up-NC	0.39572
FDXACB1	Down-Up-NC-NC-NC	0.370227
FECH	Down-NC-NC-NC-NC	0.247488
FER	NC-NC-Up-NC-NC	0.595223
FEZ1	Down-NC-Up-Up-NC	0.319178
FEZF1	Down-NC-NC-NC-NC	0.638383
FFAR2	Down-Up-NC-NC-NC	0.355666
FGB	Down-NC-NC-NC-NC	0.262226
FGD4	Down-NC-NC-NC-NC	0.525439
FGD6	NC-NC-Up-NC-NC	0.278814
FGF12	Down-NC-NC-NC-NC	0.52491
FGF13	NC-NC-Down-NC-NC	0.422858
FGF17	NC-NC-NC-Up-NC	0.711315
FGF5	Down-Up-Up-NC-NC	0.468621
FGFBP3	NC-NC-Down-NC-NC	0.325028
FGFR2	NC-NC-Up-NC-NC	0.382581
FGFR3	Up-NC-Down-NC-NC	0.238087
FGL2	Down-NC-NC-NC-NC	0.360797
FHAD1	Down-NC-NC-NC-NC	0.44475
FILIP1L	Up-NC-NC-NC-NC	0.317283
FKBP14	Down-NC-Up-NC-NC	0.207467
FKBP4	NC-NC-NC-Down-NC	0.221321
FKBP7	Down-NC-Up-NC-NC	0.463666
FKBP8	Down-Up-NC-NC-NC	0.244682
FKBP9	Down-NC-Up-Up-NC	0.162718
FLCN	Down-NC-NC-NC-NC	0.406921
FLG2	Down-NC-NC-NC-NC	0.20919
FLJ25363	Down-NC-Up-NC-NC	0.308067
FLJ45513	Down-NC-NC-NC-NC	0.282869
FLOT2	NC-NC-NC-Up-NC	0.334089
FLRT2	NC-Up-NC-NC-NC	0.47699
FLT1	NC-NC-Up-NC-NC	0.458416
FMN1	Down-NC-NC-NC-NC	0.47706
FNBP1	Down-NC-NC-NC-NC	0.293168
FNIP1	Down-NC-Up-NC-NC	0.589497
FNIP2	NC-NC-NC-Down-NC	0.518983
FOXF1	NC-NC-Up-Down-NC	0.454687
FOXH1	NC-Up-Down-NC-NC	0.351557
FOXK1	Down-Up-Up-NC-NC	0.241
FOXN2	Down-NC-NC-NC-NC	0.547877
FOXO3	Down-NC-NC-NC-NC	0.41706
FOXP1	Down-NC-NC-NC-NC	0.501711
FOXP4	Down-Up-NC-NC-NC	0.56553
FREM1	NC-NC-Up-Up-NC	0.585021
FRMD3	Down-NC-NC-NC-NC	0.628642
FRMD8	Down-NC-Up-NC-NC	0.314197
FRRS1	Down-NC-Up-NC-NC	0.285054
FSCN1	NC-Up-Down-Down-NC	0.334393
FSD1L	NC-NC-Up-NC-NC	0.453075
FSHR	NC-NC-Up-NC-NC	0.517721
FST	Up-NC-NC-NC-NC	0.569636
FSTL1	NC-NC-NC-Up-NC	0.477878
FTL	NC-NC-Down-NC-NC	0.388888
FTSJ2	Down-NC-NC-NC-NC	0.374082
FUT1	Down-Up-NC-NC-NC	0.460631
FUT2	Down-Up-NC-NC-NC	0.477756
FUT6	Down-Up-Up-NC-NC	0.518284
FXR1	NC-NC-Up-NC-NC	0.377066
FXYD6	NC-NC-Up-NC-NC	0.270315
FZD2	Down-NC-NC-NC-NC	0.317521
FZD3	Down-NC-NC-NC-NC	0.430905
G3BP1	Down-NC-Up-Down-NC	0.216234
G6PC	Down-NC-Up-NC-NC	0.290262
GABARAP	NC-NC-NC-Up-NC	0.317768
GABRB2	NC-Up-Down-Up-NC	0.494161
GABRB3	NC-NC-Down-NC-NC	0.407959
GAD1	Up-NC-NC-NC-Down	0.216941
GAL	NC-Up-Down-NC-NC	0.475869
GAL3ST4	NC-Up-Up-NC-NC	0.168822
GALM	Down-Up-NC-NC-NC	0.137517
GALNT6	Down-Up-NC-NC-NC	0.478317
GALNTL2	Down-Up-NC-NC-NC	0.413218
GAMT	Down-NC-NC-NC-NC	0.311864
GAPT	Down-NC-Up-NC-NC	0.496201
GAS7	Down-Up-NC-NC-NC	0.288806
GATA2	NC-NC-NC-Down-NC	0.31386
GATA3	Up-NC-NC-NC-NC	0.463789
GATA4	NC-NC-Up-NC-NC	0.613157
GATAD1	Down-NC-NC-NC-NC	0.400295
GATAD2B	Down-NC-NC-NC-NC	0.313899
GATM	NC-NC-NC-Up-NC	0.467351
GBAS	Down-NC-NC-NC-NC	0.455729
GBP4	Down-Up-Up-NC-NC	0.434757
GBP5	Down-NC-Up-NC-NC	0.257647
GBP6	Down-Up-NC-NC-NC	0.405067
GCAT	NC-NC-Up-NC-NC	0.29542
GCC2	Down-NC-NC-NC-NC	0.396687
GCDH	Down-NC-NC-NC-NC	0.390223
GCFC2	Down-NC-NC-NC-NC	0.386228
GCM1	Down-NC-NC-NC-NC	0.282208
GDAP2	NC-NC-Up-NC-NC	0.227519
GDF3	Up-Down-NC-NC-NC	0.335417
GDI2	NC-Down-NC-NC-NC	0.443267
GDNF	Down-Up-NC-NC-NC	0.403877
GDPD1	Down-Up-Up-NC-NC	0.459187
GFOD2	Down-Up-Up-NC-NC	0.471789
GFPT1	NC-NC-NC-Up-NC	0.439137
GFRAL	Down-NC-NC-NC-NC	0.470003
GGA1	Down-NC-NC-NC-NC	0.351564
GGT6	Down-Up-Up-NC-NC	0.441561
GHR	Down-NC-NC-NC-NC	0.306127
GIGYF1	Down-Up-NC-NC-NC	0.511368
GJA1	Up-NC-NC-NC-NC	0.428322
GJC1	Down-Up-NC-NC-NC	0.373327
GK5	Down-Up-Up-NC-NC	0.284268
GLB1L	Down-NC-NC-NC-NC	0.32562
GLB1L3	Down-NC-NC-NC-NC	0.432263
GLCE	Down-NC-NC-NC-NC	0.518139
GLDN	NC-NC-Up-NC-NC	0.309644
GLG1	Down-NC-NC-NC-NC	0.582873
GLIPR1L1	Up-NC-Down-NC-NC	0.664128
GLIPR1L2	Down-NC-Up-NC-NC	0.60792
GLIPR2	NC-NC-Up-NC-NC	0.603722
GLO1	Up-Down-NC-NC-NC	0.354421
GLRX	NC-NC-NC-Up-NC	0.627241
GLT25D1	Down-NC-Up-NC-NC	0.613034
GLTP	Down-NC-NC-NC-NC	0.472923
GMCL1	Down-NC-NC-NC-NC	0.345233
GMEB1	Down-Up-Up-NC-NC	0.349349
GMFB	NC-NC-Up-NC-NC	0.359697
GMPS	Down-NC-NC-NC-NC	0.467489
GNAI1	NC-NC-Up-NC-NC	0.430726
GNAI2	NC-Up-NC-NC-NC	0.364138
GNAL	Down-Up-NC-NC-NC	0.252688
GNAT1	Down-NC-Up-NC-NC	0.461734
GNB1	Up-NC-NC-NC-NC	0.398347
GNB2L1	Up-NC-NC-NC-NC	0.356728
GNB5	Down-NC-NC-NC-NC	0.235854
GNE	Down-Up-NC-NC-NC	0.25827
GNG11	NC-NC-Up-Up-NC	0.566054
GNG2	NC-NC-Up-NC-NC	0.454297
GNG7	Down-NC-NC-NC-NC	0.337822
GNL2	Down-NC-NC-NC-NC	0.367946
GNL3	NC-NC-NC-Down-NC	0.47863
GNL3L	Down-NC-NC-NC-NC	0.208338
GOLGA2	Down-NC-Up-NC-NC	0.227687
GOLGA3	Down-NC-Up-NC-NC	0.415882
GOLGA6L1	Down-NC-NC-NC-NC	0.406482
GOLGB1	Down-NC-Up-NC-NC	0.262298
GON4L	Down-NC-NC-NC-NC	0.427216
GP2	Down-Up-Up-NC-NC	0.440433
GP6	Down-Up-Up-NC-NC	0.616837
GPATCH2	Down-NC-NC-NC-NC	0.232985
GPATCH4	NC-NC-NC-Down-NC	0.495558
GPBP1	Down-NC-NC-NC-NC	0.435946
GPC3	NC-NC-Down-NC-NC	0.346665
GPC4	Up-Down-Down-NC-NC	0.301569
GPI	Down-NC-NC-NC-NC	0.324224
GPKOW	Down-NC-NC-NC-NC	0.347333
GPLD1	Down-NC-NC-NC-NC	0.38072
GPR1	Down-NC-Up-NC-NC	0.208714
GPR110	Down-NC-Up-NC-NC	0.473539
GPR111	NC-NC-Up-NC-NC	0.536024
GPR12	Down-NC-NC-NC-NC	0.473972
GPR132	Down-Up-NC-NC-NC	0.351658
GPR155	Down-Up-Up-NC-NC	0.374295
GPR160	Down-NC-NC-NC-NC	0.392575
GPR176	Down-NC-NC-NC-NC	0.607067
GPR37L1	Down-NC-NC-NC-NC	0.294637
GPR4	Down-NC-Up-NC-NC	0.323612
GPR65	Down-NC-NC-NC-NC	0.307513
GPR78	Down-Up-NC-NC-NC	0.206936
GPR82	Down-Up-Up-NC-NC	0.564197
GPR83	NC-NC-Up-NC-NC	0.322016
GPSM2	NC-NC-NC-Up-NC	0.49603
GPX7	NC-NC-Up-NC-NC	0.476496
GRAP2	NC-NC-Up-NC-NC	0.428938
GREB1	Down-NC-NC-NC-NC	0.305682
GRHL2	NC-NC-Down-NC-NC	0.438658
GRIA4	Down-NC-NC-NC-NC	0.808674
GRID2	Down-NC-NC-NC-NC	0.711021
GRIPAP1	Down-NC-NC-NC-NC	0.354979
GRM4	NC-Up-Down-NC-NC	0.459899
GRM6	Down-Up-Up-NC-NC	0.288192
GRP	NC-NC-Up-NC-NC	0.452145
GRPR	NC-Up-Up-Up-NC	0.244093
GRTP1	Down-NC-NC-NC-NC	0.530409
GRWD1	NC-NC-NC-Down-NC	0.575932
GSDMA	Down-Up-Up-NC-NC	0.435127
GSDMC	Down-NC-Up-NC-NC	0.310379
GSG1	Down-NC-Up-NC-NC	0.363461
GSPT2	Down-NC-NC-NC-NC	0.402994
GSTM2	Down-NC-Up-NC-NC	0.378843
GSTM3	Down-Up-NC-NC-NC	0.349527
GSTO1	Up-Up-Down-NC-NC	0.625145
GTF2A1	Down-NC-NC-NC-NC	0.412028
GTF2H2C	Down-Up-Up-NC-NC	0.381503
GTF2IRD2B	Down-Up-NC-NC-NC	0.371854
GTPBP4	Down-NC-NC-NC-NC	0.297444
GTPBP5	Down-Up-Up-NC-NC	0.457344
GUCA1B	Down-Up-NC-NC-NC	0.428035
GYPA	NC-NC-NC-Up-NC	0.629577
GYPB	NC-NC-Up-Up-NC	0.504634
GYPC	NC-NC-Up-NC-NC	0.393281
GYPE	Down-NC-Up-Up-NC	0.4489
H1F0	Down-NC-NC-Up-NC	0.144895
H2AFX	NC-NC-NC-Down-NC	0.203565
H2AFY2	NC-Up-NC-NC-NC	0.413717
H3F3A	NC-NC-Down-NC-NC	0.673918
H6PD	Down-Up-Up-NC-NC	0.436222
HAND1	NC-NC-Up-Down-NC	0.869615
HAPLN1	NC-NC-Up-Up-NC	0.766504
HAPLN3	Down-NC-NC-NC-NC	0.516354
HARS	Down-NC-NC-NC-NC	0.250536
HAS2	Up-NC-Up-Down-NC	0.481391
HAUS3	Down-Up-Up-NC-NC	0.262663
HAUS5	Down-Up-Up-NC-NC	0.260841
HAVCR2	Down-Up-NC-NC-NC	0.49414
HCAR1	Down-Up-NC-NC-NC	0.233386
HCFC1	NC-NC-NC-Down-NC	0.333383
HCN1	Down-NC-NC-NC-NC	0.174317
HDC	NC-NC-NC-Up-NC	0.605036
HEBP2	NC-NC-Down-NC-NC	0.292779
HECW2	NC-NC-Up-Down-NC	0.546077
HEG1	NC-Up-NC-NC-NC	0.532716
HERC2	Down-NC-NC-NC-NC	0.541585
HERPUD2	Down-NC-Up-NC-NC	0.305918
HES2	Down-Up-Up-NC-NC	0.39712
HESX1	Down-NC-NC-NC-NC	0.594706
HHLA2	Down-NC-Down-Up-NC	0.283054
HHLA3	NC-NC-Down-Up-NC	0.633572
HIAT1	NC-NC-Up-NC-NC	0.594799
HIC2	NC-Up-NC-NC-NC	0.391811
HIF3A	Down-Up-NC-NC-NC	0.29987
HILPDA	Down-NC-NC-NC-NC	0.360918
HINT1	Up-NC-Down-NC-NC	0.459117
HINT3	Down-NC-NC-NC-NC	0.181355
HIP1	Down-NC-NC-NC-NC	0.394914
HIST1H4C	NC-Up-Down-NC-NC	0.223025
HK2	NC-NC-NC-Down-NC	0.167379
HLA-C	NC-NC-Down-NC-NC	0.27298
HLA-DOA	Down-Up-NC-NC-NC	0.309884
HLA-DRB1	NC-NC-NC-Up-NC	0.764625
HLA-DRB5	NC-NC-NC-Up-NC	0.573202
HLTF	Down-NC-NC-NC-NC	0.500827
HLX	NC-NC-Up-NC-NC	0.795604
HM13	Down-NC-NC-NC-NC	0.213879
HMGA1	NC-Up-Down-Down-NC	0.470529
HMGB1	NC-NC-NC-Down-NC	0.448061
HMGB3	NC-NC-NC-Down-NC	0.603726
HMGN2	NC-NC-NC-Down-NC	0.434342
HMGN5	NC-NC-Down-NC-NC	0.447922
HMGXB4	Down-NC-NC-NC-NC	0.42194
HNMT	Down-Up-NC-NC-NC	0.425804
HNRNPA0	NC-NC-NC-Down-NC	0.372965
HNRNPAB	NC-NC-NC-Down-NC	0.258637
HNRNPC	NC-NC-NC-Down-NC	0.354877
HNRNPH2	Down-NC-Up-NC-NC	0.370203
HNRNPK	Up-Down-NC-NC-NC	0.567493
HNRNPL	NC-NC-Down-NC-NC	0.350748
HNRNPM	NC-NC-NC-Down-NC	0.232342
HNRNPR	NC-NC-Up-Down-NC	0.299061
HNRNPUL1	NC-NC-Down-NC-NC	0.185056
HNRPDL	NC-NC-Up-Down-NC	0.289439
HOGA1	Down-Up-NC-NC-NC	0.244349
HOMEZ	Down-NC-NC-NC-NC	0.203321
HOOK3	Down-NC-Up-NC-NC	0.176956
HOXB2	NC-NC-Up-NC-NC	0.699719
HOXB3	NC-NC-Up-NC-NC	0.922429
HOXB5	NC-NC-Up-NC-NC	0.651348
HOXB6	NC-NC-Up-Down-NC	0.88908
HOXB7	NC-NC-Up-NC-NC	0.66975
HPS5	Down-NC-NC-NC-NC	0.338613
HPSE	Down-Up-Up-NC-NC	0.332332
HRH1	Down-NC-NC-NC-NC	0.286906
HRH2	NC-NC-Up-NC-NC	0.535627
HRH4	Down-Up-NC-NC-NC	0.292207
HRSP12	NC-NC-Down-NC-NC	0.36233
HS3ST1	NC-NC-Up-Down-NC	0.480497
HS3ST3A1	NC-NC-Up-NC-NC	0.660063
HSD17B11	NC-NC-Up-NC-NC	0.351598
HSD17B13	Down-Up-Up-NC-NC	0.474459
HSD3B7	Down-Up-NC-NC-NC	0.35618
HSP90AB1	Down-NC-Up-Down-NC	0.701666
HSPA8	NC-NC-NC-Down-NC	0.555274
HSPA9	NC-NC-NC-Down-NC	0.457352
HSPD1	Down-NC-NC-Down-NC	0.538419
HTR1D	Down-NC-NC-NC-NC	0.353727
HTR3B	Down-Up-NC-NC-NC	0.391551
HTRA1	NC-NC-NC-Up-NC	0.654982
HTRA4	Down-NC-Up-NC-NC	0.399145
HUNK	Down-NC-NC-NC-NC	0.305926
HUS1	NC-NC-Up-NC-NC	0.278942
HVCN1	NC-NC-Up-NC-NC	0.414723
HYAL4	Down-Up-NC-NC-NC	0.380763
HYLS1	Down-NC-Up-NC-NC	0.22285
IAPP	Down-Up-NC-NC-NC	0.390275
IBA57	Down-Up-NC-NC-NC	0.447253
ICA1	Down-NC-NC-NC-NC	0.532456
ICA1L	Down-Up-Up-NC-NC	0.705609
ICAM1	Down-NC-NC-NC-NC	0.36582
ICAM4	Down-Up-Up-NC-NC	0.278764
ID1	Up-NC-Down-NC-NC	0.761008
ID2	Up-NC-NC-Down-NC	0.542647
ID3	Up-NC-Down-Down-NC	0.360989
ID4	Up-NC-Down-NC-NC	0.396835
IDO1	Down-Up-NC-NC-NC	0.266412
IER2	NC-NC-Down-NC-NC	0.455454
IER3	NC-Up-NC-NC-NC	0.442062
IFI16	NC-NC-Up-NC-NC	0.847293
IFIT3	Down-NC-NC-NC-NC	0.383781
IFITM1	NC-Up-Down-Up-NC	0.688993
IFITM2	NC-NC-Down-Up-NC	0.715761
IFITM3	NC-NC-Down-Up-NC	0.418071
IFLTD1	Down-NC-Up-NC-NC	0.367862
IFNGR2	Down-NC-NC-NC-NC	0.675644
IFT81	Down-NC-NC-NC-NC	0.323372
IGDCC3	NC-Up-Down-NC-NC	0.276208
IGDCC4	Down-NC-Up-NC-NC	0.436922
IGF1	Down-NC-Up-NC-NC	0.373208
IGF1R	NC-NC-NC-Up-NC	0.309695
IGF2BP1	Down-NC-NC-NC-NC	0.488434
IGF2BP2	Down-Up-NC-NC-NC	0.352281
IGF2BP3	Down-NC-NC-NC-NC	0.473844
IGFBP2	NC-NC-Down-Up-NC	0.50726
IGSF10	Down-NC-NC-NC-NC	0.571766
IGSF3	NC-NC-Up-NC-NC	0.364206
IK	Down-NC-NC-NC-NC	0.310677
IKBIP	Down-Up-NC-NC-NC	0.251021
IL10	Down-NC-Up-NC-NC	0.352906
IL10RB	Down-NC-NC-NC-NC	0.390162
IL12RB1	Down-Up-Up-NC-NC	0.591321
IL15	Down-NC-NC-NC-NC	0.332036
IL17RA	Down-Up-NC-NC-NC	0.276432
IL18	Down-NC-NC-NC-NC	0.367861
IL1R1	Down-NC-NC-NC-NC	0.278276
IL21R	Down-Up-NC-NC-NC	0.29863
IL23R	Down-NC-NC-NC-NC	0.289655
IL28RA	Down-Up-NC-NC-NC	0.575526
IL2RA	Down-NC-NC-NC-NC	0.277088
IL34	NC-NC-Down-Up-NC	0.470302
IL6R	Down-Up-Up-NC-NC	0.634264
IL6ST	NC-NC-Up-NC-NC	0.261657
ILDR1	Down-NC-NC-NC-NC	0.309027
ILF3	NC-NC-NC-Down-NC	0.701624
IMP4	Down-NC-NC-NC-NC	0.21982
IMPG2	NC-Up-NC-NC-NC	0.486008
INADL	Down-NC-NC-NC-NC	0.411186
INCA1	Down-NC-NC-NC-NC	0.338858
ING3	Down-NC-NC-NC-NC	0.301303
ING5	Down-NC-NC-NC-NC	0.2837
INHBE	Down-NC-NC-NC-NC	0.302246
INMT	Down-Up-Up-NC-NC	0.467968
INO80D	Down-NC-NC-NC-NC	0.497763
INPP5A	Down-NC-NC-NC-NC	0.408616
INPP5B	Down-NC-NC-NC-NC	0.428156
INSIG1	NC-NC-NC-Down-NC	0.514263
INSR	Down-NC-NC-NC-NC	0.532288
IPCEF1	Down-NC-NC-NC-NC	0.282538
IPO4	NC-NC-NC-Down-NC	0.514188
IPP	Down-Up-Up-NC-NC	0.34981
IQCC	Down-Up-NC-NC-NC	0.397524
IQCF3	Down-NC-Up-NC-NC	0.353788
IQGAP2	Down-NC-NC-NC-NC	0.656456
IRAK2	Down-NC-Up-NC-NC	0.290997
IRAK3	Down-NC-NC-NC-NC	0.296978
IRAK4	Down-Up-Up-NC-NC	0.392726
IRF1	Down-Up-Up-NC-NC	0.37953
IRF2BPL	Down-Up-NC-NC-NC	0.183769
IRF6	Down-NC-NC-NC-NC	0.294115
IRGM	Down-NC-NC-NC-NC	0.335288
IRGQ	Down-Up-NC-NC-NC	0.258569
IRX3	NC-NC-Up-NC-NC	0.927675
ISG15	NC-NC-NC-Up-NC	0.352151
ISLR2	Down-NC-NC-NC-NC	0.287672
ISPD	Down-Up-Up-NC-NC	0.274147
ISY1	Down-Up-NC-NC-NC	0.182881
ITCH	Down-NC-Up-NC-NC	0.407307
ITFG1	NC-NC-Up-NC-NC	0.315992
ITGA1	NC-NC-Up-NC-NC	0.41028
ITGA2	Down-NC-NC-NC-NC	0.483345
ITGA5	NC-NC-Up-NC-NC	0.39532
ITGA9	NC-NC-Up-NC-NC	0.706912
ITGAE	NC-NC-Down-NC-NC	0.416305
ITGAL	Down-NC-NC-NC-NC	0.306979
ITGB1BP3	NC-NC-Down-NC-NC	0.421147
ITGB8	Down-NC-NC-NC-NC	0.299265
ITIH5	Down-Up-Up-NC-NC	0.272343
ITM2C	NC-NC-Down-NC-NC	0.307274
ITPRIPL2	Down-Up-Up-NC-NC	0.516176
IWS1	Down-NC-NC-NC-NC	0.324619
IYD	Down-Up-NC-NC-NC	0.213692
JAK1	NC-NC-Up-NC-NC	0.405614
JAK3	Down-NC-NC-NC-NC	0.401001
JARID2	Down-NC-NC-NC-NC	0.521907
JDP2	NC-Up-NC-NC-NC	0.451008
JMJD1C	Down-NC-NC-NC-NC	0.418204
JMJD6	Down-NC-Up-NC-NC	0.258139
JRK	Down-NC-NC-NC-NC	0.431805
JUND	NC-Up-NC-NC-NC	0.271151
KAL1	NC-Down-NC-NC-NC	0.354262
KALRN	NC-NC-Up-NC-NC	0.546602
KANK4	Down-Up-NC-NC-NC	0.275617
KAT7	NC-Down-NC-NC-NC	0.453574
KATNAL1	NC-NC-Up-NC-NC	0.198986
KAZN	NC-NC-NC-Down-NC	0.337231
KBTBD12	Down-Up-Up-NC-NC	0.441691
KBTBD6	Down-NC-NC-NC-NC	0.230517
KCNA7	Down-Up-NC-NC-NC	0.42292
KCNE3	Down-NC-NC-NC-NC	0.234827
KCNE4	Down-Up-NC-NC-NC	0.407132
KCNG1	NC-Up-NC-NC-NC	0.459479
KCNH6	Down-NC-NC-NC-NC	0.355149
KCNJ11	Down-NC-NC-NC-NC	0.333562
KCNJ5	Down-Up-Up-NC-NC	0.419578
KCNK17	NC-NC-Up-NC-NC	0.644058
KCNK2	Down-NC-NC-NC-NC	0.356399
KCNK3	Down-Up-NC-NC-NC	0.332548
KCNK6	Down-NC-NC-NC-NC	0.504398
KCNRG	Down-NC-NC-NC-NC	0.312538
KCP	Down-Up-NC-NC-NC	0.324583
KCTD10	Down-NC-NC-NC-NC	0.488622
KCTD20	NC-NC-Up-NC-NC	0.43835
KCTD21	Down-NC-NC-NC-NC	0.340173
KDELR3	NC-NC-NC-NC-Down	0.251746
KDM4A	Down-NC-NC-NC-NC	0.466716
KDM4B	Down-Up-NC-NC-NC	0.376393
KDM5A	Down-NC-NC-NC-NC	0.336354
KDM5D	Down-NC-NC-NC-NC	0.347162
KDM6B	NC-NC-Up-NC-NC	0.617942
KDR	NC-NC-NC-Down-NC	0.250762
KEAP1	Down-NC-NC-NC-NC	0.459991
KHDRBS2	Down-NC-NC-NC-NC	0.698218
KHSRP	NC-Up-Down-NC-NC	0.47278
KIAA0226	Down-NC-NC-NC-NC	0.364359
KIAA0247	NC-NC-Up-NC-NC	0.394932
KIAA0319L	Down-NC-NC-NC-NC	0.296255
KIAA0408	Down-NC-NC-NC-NC	0.239857
KIAA0586	Down-NC-NC-NC-NC	0.321147
KIAA0664	NC-NC-NC-Down-NC	0.304964
KIAA0754	Down-Up-NC-NC-NC	0.25031
KIAA0930	Down-NC-NC-NC-NC	0.382694
KIAA1009	Down-NC-NC-NC-NC	0.459487
KIAA1161	Down-NC-NC-NC-NC	0.387801
KIAA1210	Down-NC-NC-NC-NC	0.316823
KIAA1217	Down-NC-Up-NC-NC	0.241452
KIAA1324	Down-Up-Up-NC-NC	0.461488
KIAA1324L	NC-NC-Up-NC-NC	0.519917
KIAA1377	Down-NC-Up-NC-NC	0.331299
KIAA1456	Down-Up-Up-NC-NC	0.547769
KIAA1462	NC-NC-Up-NC-NC	0.624689
KIAA1467	Down-NC-Up-NC-NC	0.877948
KIAA1524	Down-NC-NC-NC-NC	0.242705
KIAA1530	Down-NC-Up-NC-NC	0.294363
KIAA1549	Down-NC-NC-NC-NC	0.397497
KIAA1598	Down-NC-NC-NC-NC	0.405166
KIAA1614	Down-Up-NC-NC-NC	0.535489
KIAA1715	Down-NC-NC-NC-NC	0.185506
KIAA1751	Down-Up-NC-NC-NC	0.361962
KIAA1755	Down-Up-NC-NC-NC	0.345643
KIAA1919	Down-Up-Up-NC-NC	0.21254
KIF14	NC-NC-Up-NC-NC	0.317074
KIF1A	Down-NC-Down-NC-NC	0.348293
KIF1C	Down-Up-NC-NC-NC	0.443753
KIF21B	Down-NC-NC-NC-NC	0.458028
KIF3A	Down-NC-Up-NC-NC	0.305343
KIFAP3	NC-NC-Up-NC-NC	0.406273
KLB	Down-Up-NC-NC-NC	0.330307
KLF3	NC-NC-Up-NC-NC	0.414882
KLF6	NC-Up-NC-NC-NC	0.586217
KLF8	Down-NC-Up-NC-NC	0.155863
KLHL23	Down-NC-NC-NC-NC	0.186961
KLHL24	Down-NC-Up-Up-NC	0.161752
KLHL28	NC-NC-Up-NC-NC	0.202703
KLHL30	Down-NC-NC-NC-NC	0.284251
KLHL4	NC-NC-Up-Up-NC	0.317894
KLHL5	Down-NC-NC-NC-NC	0.330934
KLHL6	Down-NC-Up-NC-NC	0.399116
KLK10	Down-NC-NC-NC-NC	0.499344
KLK7	Down-Up-NC-NC-NC	0.422146
KLLN	Down-NC-Up-NC-NC	0.326911
KLRD1	Down-Up-Up-NC-NC	0.331688
KLRG1	Down-Up-NC-NC-NC	0.577728
KMO	Down-NC-NC-NC-NC	0.418789
KPNA2	NC-NC-NC-Down-NC	0.241624
KPNA6	Down-NC-NC-NC-NC	0.398862
KPNB1	NC-NC-NC-Down-NC	0.613443
KRBA2	Down-Up-NC-NC-NC	0.558323
KREMEN1	Down-Up-Up-NC-NC	0.463268
KRT18	Down-NC-NC-NC-NC	0.569236
KSR2	Down-NC-NC-NC-NC	0.326462
L1TD1	Down-NC-NC-Down-NC	0.51176
L2HGDH	Down-NC-Up-NC-NC	0.366232
LAIR1	Down-Up-Up-NC-NC	0.412326
LAMC2	Down-NC-NC-NC-NC	0.356695
LAMP1	NC-NC-Down-NC-NC	0.367124
LAMP2	NC-NC-Up-NC-NC	0.525721
LAMP3	Down-NC-NC-NC-NC	0.338394
LAPTM4A	Up-NC-NC-Up-NC	0.333979
LARP4B	Down-NC-Up-NC-NC	0.334605
LARP7	Up-NC-Down-NC-NC	0.31121
LASP1	NC-NC-Down-NC-NC	0.441917
LAX1	Down-Up-Up-NC-NC	0.323056
LCLAT1	Down-NC-Up-NC-NC	0.535838
LDB2	NC-NC-NC-Up-NC	0.665796
LDB3	Down-Up-NC-NC-NC	0.258926
LDHA	NC-NC-Up-NC-NC	0.384897
LDHAL6A	Down-NC-NC-NC-NC	0.277056
LDHB	NC-NC-Down-NC-NC	0.407408
LEF1	NC-Up-NC-NC-NC	0.219622
LENG8	Down-NC-NC-NC-NC	0.381226
LEPR	Down-Up-NC-NC-NC	0.667674
LEPREL1	NC-Up-NC-Up-NC	0.231985
LEPREL4	Down-Up-NC-NC-NC	0.506356
LETM1	Down-Up-NC-NC-NC	0.275041
LGALS12	NC-NC-Up-NC-NC	0.483815
LGR4	NC-NC-Up-NC-NC	0.612986
LGR5	NC-NC-Up-NC-NC	0.942432
LGSN	Down-NC-NC-NC-NC	0.377313
LHFPL5	Down-NC-Up-NC-NC	0.806832
LIAS	Down-NC-NC-NC-NC	0.277456
LILRA5	Down-Up-Up-NC-NC	0.189247
LILRA6	Down-NC-Up-NC-NC	0.399281
LILRB1	Down-NC-NC-NC-NC	0.244162
LILRB3	Down-Up-NC-NC-NC	0.359484
LIN28A	Up-NC-Down-NC-NC	0.611912
LIN52	Down-NC-Up-NC-NC	0.26586
LIN7C	NC-NC-Up-NC-NC	0.296956
LINGO1	Down-NC-NC-NC-NC	0.577439
LIPG	NC-NC-Up-NC-NC	0.595382
LIPT1	Down-NC-NC-NC-NC	0.30096
LIX1	NC-NC-Up-Down-NC	0.314421
LLGL2	Down-NC-NC-NC-NC	0.680954
LMLN	Down-Up-NC-NC-NC	0.339564
LMNB2	NC-Up-NC-NC-NC	0.21759
LMO3	Down-NC-NC-NC-NC	0.704403
LMOD3	Down-NC-NC-NC-NC	0.306881
LMX1B	Down-Up-NC-NC-NC	0.484045
LOC100129480	Down-Up-NC-NC-NC	0.287576
LOC100130451	Down-NC-Up-NC-NC	0.58547
LOC100130890	Down-Up-NC-NC-NC	0.317836
LOC100144595	Down-Up-Up-NC-NC	0.199917
LOC100287036	Down-NC-NC-NC-NC	0.392975
LOC100505549	Down-NC-NC-NC-NC	0.30887
LOC100506422	Down-NC-NC-NC-NC	0.39667
LOC100506688	Down-Up-Up-NC-NC	0.475131
LOC147670	Down-Up-Up-NC-NC	0.281081
LOC388630	NC-NC-Up-NC-NC	0.540055
LOC401052	Down-NC-NC-NC-NC	0.399214
LOC646851	Down-Up-Up-NC-NC	0.55474
LONP2	Down-NC-NC-NC-NC	0.339718
LONRF2	Down-NC-NC-NC-NC	0.343783
LPGAT1	NC-NC-Up-NC-NC	0.380327
LPHN1	NC-NC-Down-NC-NC	0.411636
LPIN1	NC-NC-Up-NC-NC	0.728413
LPIN3	Down-NC-NC-NC-NC	0.393936
LPP	Down-NC-NC-NC-NC	0.325115
LRAT	Down-Down-NC-NC-NC	0.289796
LRCH3	NC-NC-Up-NC-NC	0.381758
LRG1	Down-NC-NC-NC-NC	0.343833
LRIG1	Down-NC-NC-NC-NC	0.356497
LRIG3	NC-NC-Up-NC-NC	0.460432
LRP2BP	Down-NC-Up-NC-NC	0.368136
LRP4	Up-NC-NC-NC-NC	0.327187
LRPAP1	Down-Up-NC-NC-NC	0.313297
LRRC16A	Down-NC-NC-NC-NC	0.671913
LRRC2	Down-Up-Up-NC-NC	0.740887
LRRC25	Down-NC-NC-NC-NC	0.244497
LRRC27	Down-Up-Up-NC-NC	0.44127
LRRC3	Down-NC-NC-NC-NC	0.396276
LRRC57	Down-Up-Up-NC-NC	0.292446
LRRC58	NC-NC-NC-Down-NC	0.185804
LRRC8A	Down-NC-NC-NC-NC	0.190975
LRRC8C	Down-NC-Up-NC-NC	0.292397
LRRCC1	NC-NC-NC-Up-NC	0.646903
LRRFIP1	Down-NC-NC-NC-NC	0.252319
LRRN1	NC-Down-NC-NC-NC	0.635777
LRRN4CL	Down-Up-NC-NC-NC	0.441296
LRTOMT	Down-Up-Up-NC-NC	0.495819
LSM3	Up-NC-Down-NC-NC	0.352515
LSM4	Down-NC-NC-NC-NC	0.276205
LSM5	NC-NC-Down-NC-NC	0.372209
LSM6	NC-NC-Down-NC-NC	0.478472
LTB4R	Down-NC-NC-NC-NC	0.27729
LUC7L	Down-NC-NC-NC-NC	0.270084
LUM	NC-NC-Up-Up-NC	0.442351
LURAP1	Down-Up-Up-NC-NC	0.435369
LUZP1	Down-NC-NC-NC-NC	0.415764
LUZP2	Down-NC-NC-NC-NC	0.385603
LY75	Down-NC-NC-NC-NC	0.406
LYAR	NC-NC-NC-Down-NC	0.364508
LYPD1	NC-Up-Down-NC-NC	0.432007
LYPD6	NC-NC-Up-NC-NC	0.40034
LYRM7	Down-Up-NC-NC-NC	0.387661
LYSMD1	Down-NC-Up-NC-NC	0.654863
LYZ	Down-Up-Up-NC-NC	0.572609
LZTS1	Down-Up-Up-NC-NC	0.637967
MAB21L3	Down-Up-NC-NC-NC	0.437499
MACC1	Down-NC-NC-NC-NC	0.506119
MACF1	NC-NC-NC-Up-NC	0.293948
MAD2L2	Down-NC-NC-NC-NC	0.425128
MAF	NC-NC-Up-NC-NC	0.565399
MAFF	Down-Up-NC-NC-NC	0.364811
MAFG	NC-Up-NC-NC-NC	0.606231
MAGEA10	Down-NC-Up-NC-NC	0.301428
MAGEB10	Down-Up-NC-NC-NC	0.50192
MAGED1	NC-NC-NC-Up-NC	0.407063
MAGED2	NC-NC-Up-NC-NC	0.277297
MAGI3	NC-NC-Up-NC-NC	0.596289
MAGOH	Up-NC-NC-NC-NC	0.452112
MAK	Down-NC-NC-NC-NC	0.222414
MAK16	Down-NC-NC-NC-NC	0.323902
MAL2	NC-NC-Down-Up-NC	0.46252
MAMLD1	NC-NC-Up-NC-NC	0.849662
MAN1A1	NC-NC-Up-NC-NC	0.85142
MANEA	NC-NC-Up-NC-NC	0.465393
MANSC1	Down-NC-NC-NC-NC	0.396004
MAP1B	Down-NC-Up-Up-NC	0.478638
MAP1LC3C	Down-NC-NC-NC-NC	0.369035
MAP2K6	Down-NC-NC-NC-NC	0.511596
MAP2K7	NC-Up-NC-NC-NC	0.279564
MAP3K13	Down-NC-NC-NC-NC	0.264105
MAP3K9	Down-NC-NC-NC-NC	0.253563
MAP4K4	NC-NC-Up-NC-NC	0.427535
MAP7	NC-NC-Down-NC-NC	0.477725
MAP7D3	Down-NC-NC-NC-NC	0.355295
MAPK1IP1L	Down-NC-Up-NC-NC	0.583277
MAPKAPK2	NC-Up-NC-NC-NC	0.460972
MAPKBP1	Down-NC-NC-NC-NC	0.23845
MARCH2	Down-NC-Up-NC-NC	0.275365
MARCH8	Down-NC-NC-NC-NC	0.378515
MARCKS	Down-NC-Up-NC-NC	0.528139
MARCKSL1	NC-NC-Down-NC-NC	0.205942
MARK2	Down-Up-NC-NC-NC	0.459818
MARVELD2	Down-NC-NC-NC-NC	0.418063
MARVELD3	Down-NC-NC-NC-NC	0.324316
MAST3	Down-NC-Up-NC-NC	0.361495
MAT2A	NC-NC-NC-Down-NC	0.682286
MATR3	NC-NC-Up-NC-NC	0.324965
MAVS	Down-NC-NC-NC-NC	0.298384
MBNL3	NC-NC-Down-NC-NC	0.267281
MBOAT1	Down-NC-NC-NC-NC	0.614258
MCAM	Down-Up-NC-NC-NC	0.372117
MCCC1	NC-NC-Up-NC-NC	0.268525
MCCC2	Down-NC-NC-NC-NC	0.242955
MCF2L2	Down-NC-Up-Up-NC	0.21366
MCM10	NC-NC-NC-Down-NC	0.318765
MCM2	NC-NC-NC-Down-NC	0.422623
MCM3	Down-NC-NC-NC-NC	0.377866
MCM4	NC-NC-NC-Down-NC	0.619065
MCOLN2	Down-NC-NC-NC-NC	0.345243
MCOLN3	Down-NC-Up-NC-NC	0.415131
MCTP2	Down-NC-NC-NC-NC	0.341794
MDH1	NC-NC-NC-Up-NC	0.571798
MDK	Down-NC-NC-NC-NC	0.483292
MDM2	Down-NC-Up-NC-NC	0.723171
MDM4	Down-Up-Up-NC-NC	0.36004
MDN1	Down-NC-NC-NC-NC	0.382585
MECR	Down-NC-NC-NC-NC	0.301081
MED18	Down-Up-NC-NC-NC	0.311954
MEFV	Down-Up-NC-NC-NC	0.392563
MEGF10	Down-NC-NC-NC-NC	0.500118
MEGF9	Down-NC-NC-NC-NC	0.28609
MEIS2	NC-NC-Up-NC-NC	0.895832
MESP1	NC-Up-NC-NC-NC	0.304513
MEST	NC-Down-NC-NC-NC	0.384799
METTL15	Down-NC-NC-NC-NC	0.379241
METTL16	Down-NC-NC-NC-NC	0.288246
METTL19	NC-NC-NC-Up-NC	0.388243
METTL20	Down-Up-Up-NC-NC	0.348365
METTL21A	Down-Up-NC-NC-NC	0.49511
METTL21B	Down-Up-Up-NC-NC	0.461704
METTL7A	Down-NC-Up-NC-NC	0.331031
METTL8	Down-Up-NC-NC-NC	0.203018
MEX3D	Down-NC-NC-NC-NC	0.41677
MFAP4	Up-NC-NC-Down-NC	0.229232
MFAP5	Down-NC-NC-NC-NC	0.280237
MFSD11	Down-Up-NC-NC-NC	0.373575
MFSD4	Down-NC-NC-NC-NC	0.30347
MFSD8	Down-NC-Up-NC-NC	0.317291
MGA	Down-NC-NC-NC-NC	0.438828
MGAT4A	Down-NC-NC-NC-NC	0.377705
MGST3	NC-NC-NC-Up-NC	0.407496
MID1	NC-NC-Up-NC-NC	0.340599
MID1IP1	NC-Up-NC-NC-NC	0.359915
MIDN	NC-Up-Down-NC-NC	0.212561
MIER1	Down-NC-Up-NC-NC	0.68971
MIF4GD	NC-NC-NC-Up-NC	0.526448
MILR1	Down-NC-NC-NC-NC	0.27257
MINOS1	NC-Up-Down-NC-NC	0.358558
MIR205HG	Down-NC-NC-NC-NC	0.416817
MIS18A	Down-NC-NC-Down-NC	0.172996
MIS18BP1	Down-NC-NC-NC-NC	0.350992
MIXL1	NC-Up-NC-NC-NC	0.427854
MKI67	Down-NC-Up-NC-NC	0.221091
MKI67IP	NC-NC-NC-Down-NC	0.369256
MKLN1	Down-NC-NC-NC-NC	0.264747
MLANA	Down-Up-Up-NC-NC	0.499489
MLLT11	NC-NC-NC-Up-NC	0.464395
MLLT3	NC-NC-Up-NC-NC	0.462562
MLLT6	Down-Up-NC-NC-NC	0.383736
MLPH	NC-NC-Up-NC-NC	0.202751
MMACHC	Down-NC-NC-NC-NC	0.374061
MME	NC-NC-Up-NC-NC	0.468569
MMP16	Down-NC-NC-NC-NC	0.796277
MMP19	Down-NC-NC-NC-NC	0.33821
MMRN2	Down-NC-NC-NC-NC	0.355568
MMS22L	Down-NC-Up-NC-NC	0.50319
MOB3A	Down-Up-NC-NC-NC	0.328647
MOCS3	Down-NC-NC-NC-NC	0.300006
MOG	Down-Up-NC-NC-NC	0.250046
MOGAT3	Down-NC-NC-NC-NC	0.279442
MORC3	NC-NC-Up-NC-NC	0.395967
MORC4	NC-NC-Up-NC-NC	0.583309
MORN4	Down-Up-NC-NC-NC	0.234795
MPHOSPH8	Down-NC-NC-NC-NC	0.449371
MPHOSPH9	NC-NC-Up-NC-NC	0.555645
MPL	Down-Up-Up-NC-NC	0.368867
MPP7	Down-Up-NC-NC-NC	0.312092
MPPED2	NC-NC-Up-NC-NC	0.330741
MPV17L	Down-NC-NC-NC-NC	0.769177
MPZL1	NC-NC-Up-NC-NC	0.643523
MR1	Down-Up-Up-NC-NC	0.585879
MRAP2	Down-NC-NC-NC-NC	0.298662
MRAS	Down-NC-NC-NC-NC	0.248239
MRI1	Down-NC-NC-NC-NC	0.285162
MRO	Down-Up-NC-NC-NC	0.331916
MRPL11	NC-NC-Down-NC-NC	0.403782
MRPL15	NC-NC-NC-Down-NC	0.736535
MRPL17	NC-NC-Down-NC-NC	0.441968
MRPL20	NC-NC-NC-Down-NC	0.199729
MRPL21	NC-NC-Down-NC-NC	0.244826
MRPL22	NC-NC-NC-Up-NC	0.826926
MRPL28	Down-NC-NC-NC-NC	0.376286
MRPL3	NC-NC-NC-Down-NC	0.488687
MRPL33	NC-NC-Down-NC-NC	0.381751
MRPL4	Down-Up-NC-Down-NC	0.176092
MRPL51	NC-NC-Down-NC-NC	0.392318
MRPS12	NC-NC-NC-Down-NC	0.431697
MRPS18C	NC-NC-Down-NC-NC	0.27464
MRS2	Up-NC-NC-NC-NC	0.228832
MRTO4	NC-NC-NC-Down-NC	0.643367
MS4A10	Down-Up-NC-NC-NC	0.456588
MS4A2	Down-NC-NC-NC-NC	0.270296
MS4A7	Down-Up-Up-NC-NC	0.250099
MSH2	Down-NC-NC-NC-NC	0.522658
MSH3	Down-NC-NC-NC-NC	0.353291
MSMO1	NC-NC-Up-NC-NC	0.620094
MSRB2	Down-NC-NC-NC-NC	0.303772
MSRB3	Down-NC-Up-NC-NC	0.293442
MSS51	Down-NC-NC-NC-NC	0.407084
MST4	NC-Down-NC-NC-NC	0.366357
MSX1	Up-Up-Down-NC-NC	0.490064
MSX2	Up-NC-NC-NC-NC	0.404948
MT-CO1	Down-Down-Up-NC-NC	0.374677
MT-ND6	Down-NC-Up-NC-NC	0.220388
MT1X	NC-NC-NC-Down-NC	0.410276
MTA2	NC-Up-NC-NC-NC	0.280606
MTBP	NC-NC-Up-NC-NC	0.41437
MTDH	NC-NC-NC-Down-NC	0.369523
MTF1	Down-NC-NC-NC-NC	0.363458
MTFMT	Down-Up-NC-NC-NC	0.372372
MTHFR	Down-Up-NC-NC-NC	0.342686
MTL5	Down-NC-NC-NC-NC	0.475728
MTMR4	NC-NC-Up-NC-NC	0.367692
MTPAP	Down-NC-NC-NC-NC	0.427071
MTRNR2L1	Up-Down-NC-NC-NC	0.60197
MTRNR2L10	Up-Down-NC-NC-NC	0.726067
MTRNR2L2	Up-Down-NC-NC-NC	0.631306
MTRNR2L3	Up-Down-NC-NC-NC	0.783738
MTRNR2L4	Up-Down-NC-NC-NC	0.725615
MTRNR2L5	Down-NC-Up-NC-NC	0.280876
MTRNR2L6	Up-Down-NC-NC-NC	0.438399
MTRNR2L8	Up-Down-NC-NC-NC	0.822681
MUC20	Down-NC-Up-NC-NC	0.278703
MUTED	NC-NC-Up-NC-NC	0.388585
MXRA7	Down-NC-NC-NC-NC	0.231956
MYBBP1A	NC-NC-NC-Down-NC	0.352397
MYCN	NC-NC-NC-Down-NC	0.536744
MYCT1	NC-NC-NC-Up-NC	0.408128
MYEOV2	NC-NC-Down-NC-NC	0.262385
MYH10	Down-NC-Up-NC-NC	0.428442
MYL10	Down-NC-NC-NC-NC	0.2752
MYL12A	Up-NC-NC-Up-NC	0.605085
MYL12B	Up-NC-Down-NC-NC	0.338383
MYL6	NC-Up-Down-Up-NC	0.298583
MYL7	NC-NC-Up-NC-NC	0.450393
MYL9	NC-NC-Down-NC-NC	0.382632
MYLK3	Down-Up-Up-NC-NC	0.770619
MYO10	NC-NC-Up-NC-NC	0.434231
MYO5A	Down-NC-NC-NC-NC	0.425914
MYO5B	NC-NC-Up-NC-NC	0.458671
MYO5C	Down-NC-NC-NC-NC	0.598997
MYO6	Down-NC-NC-NC-NC	0.314803
MYOCD	NC-NC-Up-NC-NC	0.900804
MYOF	NC-NC-Up-NC-NC	0.816019
MYOZ3	Down-NC-NC-NC-NC	0.285635
MZT2A	NC-NC-Down-NC-NC	0.308995
MZT2B	NC-Up-Down-NC-NC	0.323633
N4BP2	Down-NC-NC-NC-NC	0.288178
NAA15	Down-NC-NC-NC-NC	0.394213
NAAA	NC-NC-NC-Up-NC	0.358217
NACC1	NC-Up-Down-NC-NC	0.404454
NAIF1	Down-Up-NC-NC-NC	0.226032
NAIP	Down-NC-NC-NC-NC	0.283384
NANOG	NC-Down-Down-NC-NC	0.324788
NASP	Down-NC-NC-NC-NC	0.260361
NAT10	NC-NC-NC-Down-NC	0.529723
NAV2	NC-NC-NC-Down-NC	0.43009
NBPF1	Down-NC-Up-NC-NC	0.423357
NBPF10	Down-Up-Up-NC-NC	0.301042
NBPF14	NC-NC-Up-NC-NC	0.435556
NBPF15	NC-NC-Up-NC-NC	0.709144
NBPF9	NC-NC-Up-NC-NC	0.391566
NCAM1	NC-NC-Up-NC-NC	0.730005
NCCRP1	Down-NC-NC-NC-NC	0.296162
NCL	Down-NC-Up-Down-NC	0.434027
NCLN	NC-Up-NC-NC-NC	0.213648
NCOA3	Down-NC-NC-NC-NC	0.306147
NCOA7	Down-NC-NC-NC-NC	0.223864
NDST3	Down-Up-NC-NC-NC	0.312698
NDUFA12	NC-NC-Down-NC-NC	0.560833
NDUFA13	NC-NC-Down-NC-NC	0.565284
NDUFA3	NC-NC-Down-NC-NC	0.481414
NDUFAF4	NC-NC-NC-Down-NC	0.227908
NDUFB1	NC-NC-Down-NC-NC	0.336442
NDUFB2	NC-Up-Down-NC-NC	0.695978
NDUFB4	NC-NC-Down-NC-NC	0.365954
NDUFB8	NC-NC-Down-NC-NC	0.450213
NDUFB9	NC-NC-Down-NC-NC	0.433403
NDUFC1	NC-NC-Down-NC-NC	0.516441
NDUFS5	NC-NC-Down-NC-NC	0.44729
NDUFV1	Down-NC-NC-NC-NC	0.429203
NEDD4	NC-NC-Up-NC-NC	0.464542
NEDD8	NC-NC-Down-NC-NC	0.465229
NEFM	NC-Up-Down-NC-NC	0.201592
NEK10	Down-NC-NC-NC-NC	0.326575
NEK2	Down-NC-Up-NC-NC	0.191853
NEK5	Down-NC-NC-NC-NC	0.356875
NEK8	Down-NC-NC-NC-NC	0.405208
NEMF	Down-NC-NC-NC-NC	0.339343
NF2	Down-NC-Up-NC-NC	0.34259
NFAM1	Down-Up-NC-NC-NC	0.262182
NFASC	NC-NC-NC-Up-NC	0.343337
NFATC2IP	Down-NC-NC-NC-NC	0.366192
NFATC3	Down-NC-NC-NC-NC	0.53669
NFIB	NC-NC-Up-NC-NC	0.548456
NFKBIA	NC-Up-NC-Up-NC	0.301594
NFKBIZ	Down-NC-NC-NC-NC	0.548251
NFX1	Down-NC-NC-NC-NC	0.305546
NHLRC1	Down-NC-NC-NC-NC	0.38796
NHSL1	Down-NC-NC-NC-NC	0.473647
NICN1	Down-NC-Up-NC-NC	0.373671
NINL	Down-NC-NC-NC-NC	0.378435
NIP7	NC-NC-NC-Down-NC	0.586897
NIPA1	NC-NC-Down-NC-NC	0.331877
NIPAL3	Down-NC-NC-NC-NC	0.33657
NIPBL	Down-NC-NC-NC-NC	0.450291
NIT1	Down-NC-NC-NC-NC	0.268274
NKPD1	Down-NC-NC-NC-NC	0.296423
NKTR	Down-NC-NC-NC-NC	0.476341
NLGN4X	Down-NC-Down-NC-NC	0.309682
NLRC3	Down-Up-NC-NC-NC	0.414365
NLRP12	Down-Up-Up-NC-NC	0.584404
NLRP2	NC-NC-Down-NC-NC	0.483991
NLRP3	Down-NC-NC-NC-NC	0.364164
NLRP8	Down-Up-NC-NC-NC	0.216281
NME1	NC-NC-NC-Down-NC	0.361338
NME2	Up-NC-Down-NC-NC	0.442079
NME6	Down-NC-Up-NC-NC	0.220323
NMNAT1	Down-Up-Up-NC-NC	0.400928
NMT2	Down-Up-NC-NC-NC	0.505679
NMUR1	Down-NC-NC-NC-NC	0.322195
NOC2L	Down-NC-NC-Down-NC	0.282774
NODAL	Up-NC-Down-NC-NC	0.611518
NOG	Up-NC-NC-Down-NC	0.249396
NOL12	NC-NC-NC-Down-NC	0.3879
NOL8	Down-NC-NC-NC-NC	0.17532
NOL9	Down-NC-Up-NC-NC	0.139695
NOLC1	NC-NC-NC-Down-NC	0.660987
NOM1	Down-NC-NC-NC-NC	0.326187
NOP10	NC-NC-Down-NC-NC	0.634952
NOP14	NC-NC-NC-Down-NC	0.433283
NOP16	NC-NC-NC-Down-NC	0.719748
NOP56	NC-NC-NC-Down-NC	0.301958
NOP58	NC-NC-NC-Down-NC	0.575649
NOS1	Down-Up-Up-NC-NC	0.459698
NOS3	Down-NC-Up-NC-NC	0.227996
NOTUM	NC-Up-Down-NC-NC	0.281375
NOX4	Down-Up-NC-NC-NC	0.499624
NPC2	NC-NC-NC-Up-NC	0.665872
NPEPPS	NC-NC-NC-Up-NC	0.302279
NPHS1	Down-NC-NC-NC-NC	0.42245
NPM3	Up-NC-NC-NC-NC	0.433071
NPR1	NC-NC-NC-Up-NC	0.736253
NPTXR	Down-NC-NC-NC-NC	0.305734
NQO2	NC-NC-Down-NC-NC	0.264737
NREP	NC-Down-NC-NC-NC	0.600888
NRG2	NC-NC-Up-NC-NC	0.436274
NRIP2	Down-Up-NC-NC-NC	0.35888
NRIP3	Down-Up-Up-NC-NC	0.349214
NRP1	NC-NC-Up-NC-NC	0.933672
NRP2	NC-Up-Up-NC-NC	0.249797
NRSN1	Down-Up-NC-NC-NC	0.652915
NSD1	Down-NC-Up-NC-NC	0.40839
NSRP1	Down-Up-NC-NC-NC	0.250027
NSUN2	NC-NC-NC-Down-NC	0.346484
NT5DC3	Down-NC-Up-NC-NC	0.461206
NTN1	NC-NC-NC-Up-NC	0.675328
NTN4	NC-NC-Up-NC-NC	0.587203
NTS	Up-NC-NC-NC-NC	0.580845
NUAK1	NC-NC-Up-NC-NC	0.465596
NUAK2	Down-Up-NC-NC-NC	0.405778
NUDC	Down-NC-NC-Down-NC	0.304215
NUDT19	Down-Up-Up-NC-NC	0.482525
NUDT7	Down-NC-NC-NC-NC	0.244105
NUDT9	Down-NC-NC-NC-NC	0.320712
NUTF2	Up-NC-NC-NC-NC	0.393787
NWD1	Down-Up-Up-NC-NC	0.288153
NYAP2	Down-Up-NC-NC-NC	0.246891
O3FAR1	Down-Up-NC-NC-NC	0.290721
OAS1	NC-NC-Up-NC-Down	0.677394
OBFC2A	Down-NC-Up-NC-NC	0.298884
OBSL1	Down-NC-NC-NC-NC	0.372538
OCIAD2	NC-NC-Down-Up-NC	0.660614
OCLN	Down-NC-NC-NC-NC	0.659182
ODC1	Up-Up-Down-Down-NC	0.278787
ODF2L	Down-Up-Up-NC-NC	0.434016
ODZ2	NC-NC-NC-Up-NC	0.575084
ODZ4	NC-Up-NC-NC-NC	0.177897
OFD1	Down-NC-NC-NC-NC	0.410543
OGN	NC-NC-Up-NC-NC	0.369343
OGT	Down-NC-Up-NC-NC	0.406784
OLAH	Down-NC-NC-NC-NC	0.34648
OLFML1	Down-NC-NC-NC-NC	0.375907
OLFML2A	Down-Up-Up-NC-NC	0.358215
OMD	NC-NC-Up-NC-NC	0.490218
OPA3	Down-Up-Up-NC-NC	0.523618
OPRK1	Down-NC-NC-NC-NC	0.456241
OPTN	NC-NC-NC-Up-NC	0.315578
OR11A1	Down-Up-NC-NC-NC	0.238806
OR51E2	Down-Up-Up-NC-NC	0.415053
OR52A1	NC-NC-NC-Up-NC	0.785278
OR7D2	Down-Up-Up-NC-NC	0.494375
ORAI2	Down-Up-Up-NC-NC	0.537721
ORC4	Down-NC-Up-NC-NC	0.640423
ORC6	NC-NC-NC-Down-NC	0.284531
OSBPL11	Down-NC-NC-NC-NC	0.30235
OSBPL1A	Down-NC-NC-NC-NC	0.490492
OSBPL2	Down-NC-NC-NC-NC	0.255406
OSCAR	Down-NC-Up-NC-NC	0.429615
OST4	Up-NC-Down-Up-NC	0.378977
OTUD3	Down-NC-Up-NC-NC	0.425822
OTUD6A	Down-Up-NC-NC-NC	0.333193
OTX2	NC-NC-Up-NC-NC	0.46689
OVCH2	NC-NC-Up-NC-NC	0.513258
OXTR	Down-NC-NC-Up-NC	0.293634
P2RX7	Down-NC-NC-NC-NC	0.238267
P2RY1	Down-NC-NC-NC-NC	0.591854
PA2G4	NC-NC-NC-Down-NC	0.768347
PABPC1	Up-NC-Down-Down-NC	0.432396
PABPC4	NC-NC-NC-Down-NC	0.285098
PACS2	Down-Up-NC-NC-NC	0.558769
PAFAH1B2	Down-NC-Up-NC-NC	0.504329
PAFAH2	Down-NC-NC-NC-NC	0.359567
PAG1	Down-NC-Up-NC-NC	0.22709
PAIP2B	Down-NC-NC-NC-NC	0.56072
PAK1IP1	NC-NC-NC-Down-NC	0.401451
PALLD	NC-NC-Up-NC-NC	0.36461
PALM2	Down-NC-Up-NC-NC	0.273997
PAN3	Down-NC-Up-NC-NC	0.770907
PAPL	Down-Up-NC-NC-NC	0.475737
PAPLN	Down-NC-NC-NC-NC	0.265554
PAPSS1	NC-NC-Up-NC-NC	0.459261
PAQR5	Down-NC-NC-NC-NC	0.439381
PAQR7	Down-NC-NC-NC-NC	0.277708
PAQR8	Down-Up-NC-NC-NC	0.321739
PARD6B	Down-NC-Up-NC-NC	0.422131
PARD6G	Down-Up-NC-NC-NC	0.476875
PARK2	Down-Up-NC-NC-NC	0.409112
PARP11	Down-Up-NC-NC-NC	0.179535
PARP14	Down-NC-NC-NC-NC	0.427092
PARP9	Down-Up-NC-NC-NC	0.249541
PARVA	NC-NC-Up-NC-NC	0.316493
PATE2	Down-NC-NC-NC-NC	0.306703
PATE4	Down-NC-Up-NC-NC	0.37377
PBLD	Down-NC-Up-NC-NC	0.351156
PBOV1	Down-NC-Up-NC-NC	0.333334
PBX1	Down-NC-NC-NC-NC	0.515853
PCDH10	Up-Up-NC-NC-NC	0.42384
PCDH11Y	Down-Up-NC-NC-NC	0.666463
PCDH20	NC-NC-NC-Up-NC	0.742749
PCDH7	NC-Up-NC-NC-NC	0.414229
PCDHA9	Down-NC-Up-NC-NC	0.2572
PCDHB11	Down-NC-NC-NC-NC	0.411198
PCDHB16	Down-Up-NC-NC-NC	0.624374
PCDHB9	Down-Up-NC-NC-NC	0.333648
PCGF5	Down-NC-NC-NC-NC	0.378463
PCMTD1	Down-NC-NC-Up-NC	0.397036
PCNA	NC-NC-Down-NC-NC	0.180467
PCNP	NC-NC-Up-NC-NC	0.212857
[truncated: 1,248 more rows]
