# Supplementary material for: Single-cell RNA-seq reveals novel regulators of human embryonic stem cell differentiation to definitive endoderm
Source: Genome Biol. 2016 Aug 17;17(1):173. doi: 10.1186/s13059-016-1033-x (PMC4989499; doi:10.1186/s13059-016-1033-x)
Supplement: Additional file 6: Table S5. — List of the top 150 genes identified by Wave-Crest fishing step. (XLSX 56 kb) [file 13059_2016_1033_MOESM6_ESM.xlsx]

## Sheet: Sheet1
All Rank	Rank within up- or down-regulated genes	GeneID	Predict to be Up- or Down-regulated	Note
2	1	ID3	Down-regulated	Top 25 down-regulated genes
3	2	HMGA1	Down-regulated	Top 25 down-regulated genes
4	3	GATA3	Down-regulated	Top 25 down-regulated genes
6	4	HAND1	Down-regulated	Top 25 down-regulated genes
7	5	HOXB6	Down-regulated	Top 25 down-regulated genes
9	6	ID2	Down-regulated	Top 25 down-regulated genes
10	7	PFDN5	Down-regulated	Top 25 down-regulated genes
13	8	PA2G4	Down-regulated	Top 25 down-regulated genes
14	9	ARID2	Down-regulated	Top 25 down-regulated genes
15	10	THRAP3	Down-regulated	Top 25 down-regulated genes
16	11	FOXF1	Down-regulated	Top 25 down-regulated genes
17	12	RNF4	Down-regulated	Top 25 down-regulated genes
18	13	TRIM28	Down-regulated	Top 25 down-regulated genes
19	14	PLAGL2	Down-regulated	Top 25 down-regulated genes
24	15	LEF1	Down-regulated	Top 25 down-regulated genes
25	16	CDR2L	Down-regulated	Top 25 down-regulated genes
27	17	THAP5	Down-regulated	Top 25 down-regulated genes
31	18	CNBP	Down-regulated	Top 25 down-regulated genes
33	19	BRCA2	Down-regulated	Top 25 down-regulated genes
34	20	TAF1	Down-regulated	Top 25 down-regulated genes
37	21	POU5F1	Down-regulated	Top 25 down-regulated genes
40	22	MYBBP1A	Down-regulated	Top 25 down-regulated genes
41	23	HMGB2	Down-regulated	Top 25 down-regulated genes
46	24	KIAA2018	Down-regulated	Top 25 down-regulated genes
47	25	SF1	Down-regulated	Top 25 down-regulated genes
52	26	HMGB3	Down-regulated
53	27	ZNF516	Down-regulated
56	28	HNRNPAB	Down-regulated
59	29	UBE2K	Down-regulated
60	30	BLZF1	Down-regulated
62	31	SNRPD1	Down-regulated
63	32	SKIL	Down-regulated
64	33	SND1	Down-regulated
65	34	RCOR1	Down-regulated
66	35	MAZ	Down-regulated
68	36	SHOX2	Down-regulated
69	37	BTBD1	Down-regulated
71	38	HMG20A	Down-regulated
75	39	ZNF7	Down-regulated
76	40	MGA	Down-regulated
77	41	ADNP2	Down-regulated
78	42	GTF3C5	Down-regulated
80	43	ZNF611	Down-regulated
82	44	HMGB1	Down-regulated
84	45	SERTAD2	Down-regulated
87	46	EDF1	Down-regulated
88	47	TFB2M	Down-regulated
89	48	MLX	Down-regulated
90	49	MIER1	Down-regulated
92	50	ZBED4	Down-regulated
93	51	GMEB1	Down-regulated
95	52	MRPS5	Down-regulated
96	53	TUB	Down-regulated
98	54	ZNF277	Down-regulated
99	55	HMGN1	Down-regulated
101	56	CTBP1	Down-regulated
103	57	TIAL1	Down-regulated
106	58	SALL3	Down-regulated
107	59	PITX2	Down-regulated
108	60	ZNF24	Down-regulated
112	61	DNMT1	Down-regulated
113	62	HMGN2	Down-regulated
115	63	RAN	Down-regulated
116	64	NME2	Down-regulated
119	65	ZYX	Down-regulated
120	66	ZEB2	Down-regulated
122	67	ILF3	Down-regulated
123	68	MID1	Down-regulated
125	69	BAZ1B	Down-regulated
128	70	SOX11	Down-regulated
129	71	GTF2A1	Down-regulated
131	72	KDM5A	Down-regulated
132	73	CTNNB1	Down-regulated
133	74	ZIC3	Down-regulated
134	75	FEM1A	Down-regulated
135	76	TAF11	Down-regulated
141	77	LARP1	Down-regulated
142	78	FOXO3	Down-regulated
143	79	PBRM1	Down-regulated
144	80	GTF3C2	Down-regulated
145	81	HCFC1	Down-regulated
147	82	ZNF84	Down-regulated
148	83	TCF12	Down-regulated
149	84	SNAI2	Down-regulated
1	1	POU2AF1	Up-regulated	Top 25 up-regulated genes
5	2	ZIC2	Up-regulated	Top 25 up-regulated genes
8	3	SOX4	Up-regulated	Top 25 up-regulated genes
11	4	MYSM1	Up-regulated	Top 25 up-regulated genes
12	5	ATRX	Up-regulated	Top 25 up-regulated genes
20	6	GTF2I	Up-regulated	Top 25 up-regulated genes
21	7	ZNF273	Up-regulated	Top 25 up-regulated genes
22	8	BPTF	Up-regulated	Top 25 up-regulated genes
23	9	SNAPC1	Up-regulated	Top 25 up-regulated genes
26	10	TERF1	Up-regulated	Top 25 up-regulated genes
28	11	NFE2L2	Up-regulated	Top 25 up-regulated genes
29	12	NOTCH2	Up-regulated	Top 25 up-regulated genes
30	13	ZNF93	Up-regulated	Top 25 up-regulated genes
32	14	KLF8	Up-regulated	Top 25 up-regulated genes
35	15	SPEN	Up-regulated	Top 25 up-regulated genes
36	16	GTF2E1	Up-regulated	Top 25 up-regulated genes
38	17	SMARCC2	Up-regulated	Top 25 up-regulated genes
39	18	OTX2	Up-regulated	Top 25 up-regulated genes
42	19	ZNF708	Up-regulated	Top 25 up-regulated genes
43	20	ZNF264	Up-regulated	Top 25 up-regulated genes
44	21	KLHL6	Up-regulated	Top 25 up-regulated genes
45	22	PCM1	Up-regulated	Top 25 up-regulated genes
48	23	EP300	Up-regulated	Top 25 up-regulated genes
49	24	AKAP9	Up-regulated	Top 25 up-regulated genes
50	25	TRIM35	Up-regulated	Top 25 up-regulated genes
51	26	SMARCA1	Up-regulated
54	27	SALL4	Up-regulated
55	28	SP100	Up-regulated
57	29	CDK7	Up-regulated
58	30	RCOR3	Up-regulated
61	31	PREB	Up-regulated
67	32	NFIB	Up-regulated
70	33	TTF1	Up-regulated
72	34	ZNF587	Up-regulated
73	35	ZNF33B	Up-regulated
74	36	ZNF37A	Up-regulated
79	37	RNF8	Up-regulated
81	38	HMGA2	Up-regulated
83	39	ZNF471	Up-regulated
85	40	ZNF254	Up-regulated
86	41	RNF141	Up-regulated
91	42	ZNF468	Up-regulated
94	43	ZNF91	Up-regulated
97	44	ZNF28	Up-regulated
100	45	ZNF706	Up-regulated
102	46	C1orf61	Up-regulated
104	47	ZNF791	Up-regulated
105	48	SMAD2	Up-regulated
109	49	NFKBIA	Up-regulated
110	50	ZNF548	Up-regulated
111	51	LDB2	Up-regulated
114	52	RYBP	Up-regulated
117	53	PARN	Up-regulated
118	54	ZNF85	Up-regulated
121	55	TRIP4	Up-regulated
124	56	ZNF780A	Up-regulated
126	57	GREB1	Up-regulated
127	58	DPF2	Up-regulated
130	59	PATZ1	Up-regulated
136	60	ZNF207	Up-regulated
137	61	RNF13	Up-regulated
138	62	TFCP2	Up-regulated
139	63	WHSC1	Up-regulated
140	64	BAZ2B	Up-regulated
146	65	PHB	Up-regulated
150	66	DNAJB6	Up-regulated
