# Supplementary material for: Single-cell RNA-seq reveals novel regulators of human embryonic stem cell differentiation to definitive endoderm
Source: Genome Biol. 2016 Aug 17;17(1):173. doi: 10.1186/s13059-016-1033-x (PMC4989499; doi:10.1186/s13059-016-1033-x)
Supplement: Additional file 7: Table S6. — List of kernel signals for Wave-Crest simulation studies. (XLSX 21 kb) [file 13059_2016_1033_MOESM7_ESM.xlsx]

## Sheet: Additional file 7_Table S6
kernel_signal1	-0.662741	-0.662741	-0.662741	-0.662741	-0.662741	-0.662741	-0.662741	-0.662741	-0.662741	-0.662741	-0.504945	-0.34715	-0.189355	-0.0315591	0.126236	0.284032	0.441827	0.599623	0.757418	0.915213	1.07301	1.2308	1.3886	1.5464	1.70419	1.86199	2.01978	2.17758	2.33537	2.49317	2.49317	2.33537	2.17758	2.01978	1.86199	1.70419	1.5464	1.3886	1.2308	1.07301	0.915213	0.757418	0.599623	0.441827	0.284032	0.126236	-0.0315591	-0.189355	-0.34715
kernel_signal2	-0.913494	-0.913494	-0.913494	-0.913494	-0.913494	-0.913494	-0.913494	-0.913494	-0.913494	-0.913494	-0.913494	-0.913494	-0.913494	-0.913494	-0.913494	-0.913494	-0.913494	-0.913494	-0.913494	-0.913494	-0.815269	-0.717044	-0.618819	-0.520593	-0.422368	-0.324143	-0.225918	-0.127693	-0.0294675	0.0687576	0.166983	0.265208	0.363433	0.461658	0.559883	0.658109	0.756334	0.854559	0.952784	1.05101	1.14923	1.24746	1.34568	1.44391	1.54214	1.64036	1.73859	1.83681	1.93504
kernel_signal3	-0.580384	-0.580384	-0.580384	-0.580384	-0.580384	-0.580384	-0.580384	-0.580384	-0.580384	-0.580384	-0.580384	-0.580384	-0.580384	-0.580384	-0.580384	-0.580384	-0.580384	-0.580384	-0.580384	-0.580384	-0.580384	-0.580384	-0.580384	-0.580384	-0.580384	-0.580384	-0.580384	-0.580384	-0.580384	-0.580384	-0.580384	-0.580384	-0.580384	-0.580384	-0.580384	-0.580384	-0.580384	-0.580384	-0.580384	-0.580384	-0.580384	-0.580384	-0.580384	-0.580384	-0.580384	-0.580384	-0.580384	-0.580384	-0.580384
kernel_signal4	-3.41379	-3.12091	-2.8672	-2.64342	-2.44323	-2.26215	-2.09683	-1.94475	-1.80395	-1.67286	-1.55024	-1.43505	-1.32645	-1.22373	-1.12627	-1.03357	-0.945186	-0.860728	-0.779866	-0.702306	-0.627787	-0.556082	-0.486984	-0.420311	-0.355899	-0.2936	-0.233278	-0.174812	-0.118093	-0.0630171	-0.00949316	0.0425642	0.0932331	0.142586	0.190689	0.237604	0.283389	0.328096	0.371776	0.414474	0.456233	0.497094	0.537095	0.576271	0.614656	0.614656	0.614656	0.614656	0.614656
kernel_signal5	-1.49163	-1.49163	-1.49163	-1.49163	-1.49163	-1.49163	-1.49163	-1.49163	-1.49163	-1.49163	-1.49163	-1.49163	-1.49163	-1.49163	-1.49163	-1.49163	-1.49163	-1.49163	-1.49163	-1.49163	-1.4076	-1.32356	-1.23952	-1.15549	-1.07145	-0.987417	-0.903382	-0.819346	-0.735311	-0.651275	-0.56724	-0.483204	-0.399169	-0.315133	-0.231098	-0.147062	-0.0630266	0.0210089	0.105044	0.18908	0.273115	0.357151	0.441187	0.525222	0.609258	0.693293	0.777329	0.861364	0.9454
kernel_signal6	1.36146	1.36146	1.36146	1.36146	1.36146	1.36146	1.36146	1.36146	1.36146	1.36146	1.36146	1.36146	1.36146	1.36146	1.36146	1.36146	1.36146	1.36146	1.36146	1.36146	1.36146	1.36146	1.36146	1.36146	1.36146	1.36146	1.36146	1.36146	1.36146	1.36146	1.36146	1.13817	0.936129	0.753315	0.587899	0.438223	0.302792	0.180248	0.0693656	-0.0309647	-0.121747	-0.203891	-0.278217	-0.345471	-0.406324	-0.461387	-0.511209	-0.556291	-0.597082
kernel_signal7	-7.20582	-5.35817	-3.51053	-1.66288	0.184765	0.184765	0.184765	0.184765	0.184765	0.184765	0.184765	0.184765	0.184765	0.184765	0.184765	0.184765	0.184765	0.184765	0.184765	0.184765	0.184765	0.184765	0.184765	0.184765	0.184765	0.184765	0.184765	0.184765	0.184765	0.184765	0.184765	0.184765	0.184765	0.184765	0.184765	0.184765	0.184765	0.184765	0.184765	0.184765	0.184765	0.184765	0.184765	0.184765	0.184765	0.184765	0.184765	0.184765	0.184765
kernel_signal8	-2.30309	-2.1701	-2.05489	-1.95327	-1.86236	-1.78013	-1.70506	-1.636	-1.57206	-1.51253	-1.45685	-1.40454	-1.35523	-1.30858	-1.26433	-1.22223	-1.18209	-1.14374	-1.10702	-1.0718	-1.03796	-1.0054	-0.974022	-0.943746	-0.914496	-0.886206	-0.858814	-0.832264	-0.806508	-0.781498	-0.757192	-0.733553	-0.710544	-0.688133	-0.666289	-0.666289	-0.473764	-0.31646	-0.183461	-0.068252	0.0333693	0.124273	0.206505	0.281577	0.350637	0.414576	0.474102	0.529785	0.582091
kernel_signal9	-1.02484	-1.02484	-1.02484	-1.02484	-1.02484	-1.02484	-1.02484	-1.02484	-1.02484	-1.02484	-1.02484	-1.02484	-1.02484	-1.02484	-1.02484	-1.02484	-1.02484	-1.02484	-1.02484	-1.02484	-1.02484	-1.0153	-1.00577	-0.996238	-0.986705	-0.977171	-0.967638	-0.958105	-0.948571	-0.939038	-0.929504	-0.919971	-0.910438	-0.900904	-0.891371	-0.881838	-0.872304	-0.862771	-0.853237	-0.843704	-0.843704	-0.786504	-0.729303	-0.672103	-0.614903	-0.557703	-0.500502	-0.443302	-0.386102
kernel_signal10	1.24874	1.10487	0.961009	0.817146	0.673282	0.529418	0.385555	0.241691	0.0978273	-0.0460364	-0.1899	-0.333764	-0.477627	-0.621491	-0.765355	-0.909218	-1.05308	-1.19695	-1.34081	-1.48467	-1.59976	-1.57099	-1.54222	-1.51345	-1.48467	-1.4559	-1.42713	-1.39835	-1.36958	-1.34081	-1.31204	-1.28326	-1.25449	-1.22572	-1.19695	-1.16817	-1.1394	-1.11063	-1.08185	-1.05308	-1.02431	-0.966764	-0.909218	-0.851673	-0.794127	-0.736582	-0.679036	-0.621491	-0.563945
kernel_signal11	-0.835095	-0.835095	-0.835095	-0.835095	-0.835095	-0.835095	-0.835095	-0.835095	-0.835095	-0.835095	-0.835095	-0.835095	-0.835095	-0.835095	-0.835095	-0.835095	-0.835095	-0.835095	-0.835095	-0.835095	-0.835095	-0.835095	-0.835095	-0.835095	-0.835095	-0.835095	-0.835095	-0.835095	-0.835095	-0.835095	-0.835095	-0.835095	-0.835095	-0.835095	-0.835095	-0.835095	-0.835095	-0.835095	-0.835095	-0.835095	-0.835095	-0.835095	-0.835095	-0.835095	-0.835095	-0.835095	-0.835095	-0.835095	-0.835095
kernel_signal12	-0.839774	-0.76611	-0.692445	-0.618781	-0.545116	-0.471452	-0.397788	-0.324123	-0.250459	-0.176795	-0.10313	-0.0294658	0.0441986	0.117863	0.191527	0.265192	0.338856	0.412521	0.486185	0.559849	0.633514	0.707178	0.780842	0.854507	0.928171	1.00184	1.0755	1.14916	1.22283	1.29649	1.37016	1.44382	1.51749	1.59115	1.66482	1.73848	1.81214	1.88581	1.95947	2.03314	2.03314	1.88581	1.73848	1.59115	1.44382	1.29649	1.14916	1.00184	0.854507
kernel_signal13	-1.08568	-1.07488	-1.06408	-1.05327	-1.04247	-1.03167	-1.02086	-1.01006	-0.999259	-0.988456	-0.977654	-0.966851	-0.956048	-0.945245	-0.934442	-0.92364	-0.912837	-0.902034	-0.891231	-0.880428	-0.869626	-0.858823	-0.84802	-0.837217	-0.826414	-0.815612	-0.804809	-0.794006	-0.783203	-0.7724	-0.761598	-0.750795	-0.739992	-0.729189	-0.718386	-0.707584	-0.696781	-0.685978	-0.675175	-0.664372	-0.65357	-0.642767	-0.631964	-0.621161	-0.610358	-0.599556	-0.588753	-0.57795	-0.567147
kernel_signal14	-1.00313	-1.00313	-1.00313	-1.00313	-1.00313	-1.00313	-1.00313	-1.00313	-1.00313	-1.00313	-1.00313	-1.00313	-1.00313	-1.00313	-1.00313	-1.00313	-1.00313	-1.00313	-1.00313	-1.00313	-1.00313	-1.00313	-1.00313	-1.00313	-1.00313	-1.00313	-1.00313	-1.00313	-1.00313	-1.00313	-1.00313	-1.00313	-1.00313	-1.00313	-1.00313	-1.00313	-1.00313	-1.00313	-1.00313	-1.00313	-1.00313	-0.926266	-0.849397	-0.772529	-0.69566	-0.618792	-0.541923	-0.465055	-0.388186
kernel_signal15	-2.61524	-2.47903	-2.34282	-2.20661	-2.0704	-1.93419	-1.79797	-1.66176	-1.52555	-1.38934	-1.25313	-1.11692	-0.980714	-0.844503	-0.708293	-0.572083	-0.435873	-0.299662	-0.163452	-0.027242	-0.027242	-0.027242	-0.027242	-0.027242	-0.027242	-0.027242	-0.027242	-0.027242	-0.027242	-0.027242	-0.027242	-0.027242	-0.027242	-0.027242	-0.027242	-0.027242	-0.027242	-0.027242	-0.027242	-0.027242	-0.027242	-0.027242	-0.027242	-0.027242	-0.027242	-0.027242	-0.027242	-0.027242	-0.027242
kernel_signal16	-0.925451	-0.925451	-0.925451	-0.925451	-0.925451	-0.925451	-0.925451	-0.925451	-0.925451	-0.925451	-0.925451	-0.925451	-0.925451	-0.925451	-0.925451	-0.925451	-0.925451	-0.925451	-0.925451	-0.925451	-0.925451	-0.925451	-0.925451	-0.925451	-0.925451	-0.925451	-0.925451	-0.925451	-0.925451	-0.925451	-0.925451	-0.925451	-0.925451	-0.925451	-0.925451	-0.925451	-0.925451	-0.925451	-0.925451	-0.925451	-0.873313	-0.821175	-0.769037	-0.716899	-0.664761	-0.612623	-0.560484	-0.508346	-0.456208
[truncated: 51 more columns]
