# Supplementary material for: Single-cell RNA-seq reveals novel regulators of human embryonic stem cell differentiation to definitive endoderm
Source: Genome Biol. 2016 Aug 17;17(1):173. doi: 10.1186/s13059-016-1033-x (PMC4989499; doi:10.1186/s13059-016-1033-x)
Supplement: Additional file 8: Table S7. — List of the antibodies used in this study. (XLSX 43 kb) [file 13059_2016_1033_MOESM8_ESM.xlsx]

## Sheet: Sheet1
Antibody Name	Vendor Cat. No.	Dilution
Anti-CXCR4-APC	BD 555976, APC-conjugated	1/100
Anti-SOX17	R&D Systems AF1924	1/100
Anti-FOXA2	Cell Signaling 8186S	1/100
Anti-BRACHYURY	R&D Systems AF2085	1/100
Anti-hTROP2	R&D Systems, FAB650A, APC-conjugated	1/100
Anti-CD34	BD 561654 APC-conjugated	1/100
Anti-CD31	BD 555446, PE-conjugated	1/100
Anti-GFP	A-11120 , clone 3E6, Life Technologies	1/100
Anti-POU5F1	sc-5279, clone C-10	1/100
Anti-SOX2	14-9811-82 , eBioscience	1/100
