# Supplementary material for: Single-cell RNA-seq reveals novel regulators of human embryonic stem cell differentiation to definitive endoderm
Source: Genome Biol. 2016 Aug 17;17(1):173. doi: 10.1186/s13059-016-1033-x (PMC4989499; doi:10.1186/s13059-016-1033-x)
Supplement: Additional file 9: Table S8. — List of the DNA oligos and qPCR assays used in this study. (XLSX 32 kb) [file 13059_2016_1033_MOESM9_ESM.xlsx]

## Sheet: Sheet1
Oligo Name	Orientitation	Oligo Seq (5'-3')	Note (PCR product size, bps)
T-STOP-F3 (P1)	Forward	GTCTTTCGCAGTGAAACTTAACA	Forward primer for knock-in 5'Junction PCR (624)
T-STOP-R4 (P2)	Reverse	CCGGGATTCTCTTCGACATC	Reverse primer for knock-in 5' Junction PCR (624)
T-STOP-F5 (P3)	Forward	GTTATTAGGTCCCTCGAAGAG	Forward primer for knock-in 5' Junction PCR (555)
T-STOP-R5 (P4)	Reverse	GGGCAGAGCAGTCAAAT	Reverse primer for knock-in 5' Junction PCR (555)
EGFP-F434 (P5)	Forward	CTACAACAGCCACAACGTCTAT	Forward primer for detection Cre+Floxed (503) or PGK-Puro(2289)
T-STOP-3arm-R (P6)	Reverse	CTGAGGCTGCATTTCCTTCT	Reverse primer for detection Cre+Floxed (503) or PGK-Puro(2289)
T-3'probe1F	Forward	GTTGACCCTACTTCCAGCTTAG	Forward primer to generate external southern blot probe (579)
T-3'probe1R	Reverse	ATTAGAAGCCACAGTCCAGATG	Reverse primer to generate external southern blot probe (579)
EGFP-F	Forward	accctcgtgaccaccctgac	Forward primer to generate internal southern blot probe for EGFP (497)
EGFP-R	Reverse	acgaactccagcaggaccatg	Forward primer to generate internal southern blot probe for EGFP (497)
PGK-Puro-F	Forward	GCTTACCATGACCGAGTACAA	Forward primer to generate internal southern blot probe for Puro (958)
PGK-Puro-R	Reverse	GATCATGAGTGGGAGGAATGAG	Forward primer to generate internal southern blot probe for Puro (958)
TetO-F215	Forward	ACGTCTAGAACGTCTCCCTATC	Forward seq primer for confirming pB-KLF8 overexpression clone
bGHpA_45R	Reverse	CAGATGGCTGGCAACTAGAA	Reverse seq primer for confirming pB-KLF8 overexpression clone
T-sgRNA-1	guide RNA seq	CCTTCCATGTGAAGCAGCAAGG	blue font indicates the PAM domain sequences
EGFP_assay	Forward	GCACAAGCTGGAGTACAACTA	For EGFP copy number qPCR, Taqman assay
	Reverse	TGTTGTGGCGGATCTTGAA
	Probe	/56-FAM/AGCAGAAGA/ZEN/ACGGCATCAAGGTGA/3IABkFQ/
Puro_assay	Forward	GTCACCGAGCTGCAAGAA	For Puro copy number qPCR, Taqman assay
	Reverse	CCGATCTCGGCGAACAC
	Probe	/56-FAM/TCGACATCG/Zen/GCAAGGTGTGGGT/3IABkFQ/
Vender Cat. No.	Assay ID	GeneID	Note
4331182	HS00607978_S1	CXCR4	FAM, 20X
4331182	HS00172872_M1	EOMES	FAM, 20X
4331182	HS00232764_M1	FOXA2	FAM, 20X
4448484	HS02758991_G1	GAPDH	endogenous control, VIC_PL 20X
4331182	HS00906630_G1	GSC	FAM, 20X
4331182	HS01001602_M1	HNF1B	FAM, 20X
4331182	Hs00174029_m1	KIT	FAM, 20X
4331182	Hs00604465_m1	KLF8	FAM, 20X
4331182	Hs00761767_s1	KRT19	FAM, 20X
4331182	HS00751239_S1	MSX2	FAM, 20X
4331182	Hs04399610_g1	NANOG	FAM, 20X
4331182	HS00998018_M1	PDGFRA	FAM, 20X
4331182	HS00999634_GH	POU5F1	FAM, 20X
4331182	HS00751752_S1	SOX17	FAM, 20X
4331182	HS01053049_S1	SOX2	FAM, 20X
4331182	HS00610080_M1	T	FAM, 20X
4331182	Hs01675818_s1	TWIST1	FAM, 20X
