# Supplementary material for: Single-cell RNA-seq reveals novel regulators of human embryonic stem cell differentiation to definitive endoderm
Source: Genome Biol. 2016 Aug 17;17(1):173. doi: 10.1186/s13059-016-1033-x (PMC4989499; doi:10.1186/s13059-016-1033-x)
Supplement: Additional file 10: Table S9. — List of the siRNA used in this study. (XLSX 46 kb) [file 13059_2016_1033_MOESM10_ESM.xlsx]

## Sheet: Sheet1
GeneID	GE Dharmacon Cat. No.	Gene category
POU2AF1	L-020133-00-0005	Top 25 up-regulated genes for test
ZIC2	L-017505-00-0005	Top 25 up-regulated genes for test
SOX4	L-011779-00-0005	Top 25 up-regulated genes for test
MYSM1	L-005905-00-0005	Top 25 up-regulated genes for test
ATRX	L-006524-00-0005	Top 25 up-regulated genes for test
GTF2I	L-013638-00-0005	Top 25 up-regulated genes for test
ZNF273	L-032003-02-0005	Top 25 up-regulated genes for test
BPTF	L-004025-00-0005	Top 25 up-regulated genes for test
SNAPC1	L-015399-00-0005	Top 25 up-regulated genes for test
TERF1	L-010542-02-0005	Top 25 up-regulated genes for test
NFE2L2	L-003755-00-0005	Top 25 up-regulated genes for test
NOTCH2	L-012235-00-0005	Top 25 up-regulated genes for test
ZNF93	L-014698-00-0005	Top 25 up-regulated genes for test
KLF8	L-019507-00-0005	Top 25 up-regulated genes for test
SPEN	L-013625-00-0005	Top 25 up-regulated genes for test
GTF2E1	L-006531-00-0005	Top 25 up-regulated genes for test
SMARCC2	L-008312-00-0005	Top 25 up-regulated genes for test
OTX2	L-008732-02-0005	Top 25 up-regulated genes for test
ZNF708	L-032674-02-0005	Top 25 up-regulated genes for test
ZNF264	L-012661-02-0005	Top 25 up-regulated genes for test
KLHL6	L-015291-00-0005	Top 25 up-regulated genes for test
PCM1	L-005165-00-0005	Top 25 up-regulated genes for test
EP300	L-003486-00-0005	Top 25 up-regulated genes for test
AKAP9	L-017362-00-0005	Top 25 up-regulated genes for test
TRIM35	L-006952-00-0005	Top 25 up-regulated genes for test
CXCR4	L-005139-00-0005	positive control
SOX17	L-013028-01-0005	positive control
POU5F1	L-019591-00-0005	negative control
T	L-011399-00-0005	negative control
Non-targeting siRNA control	D-001810-10-05	siRNA control
